# Supplementary material for: Silencing, Positive Selection and Parallel Evolution: Busy History of Primate Cytochromes c
Source: PLoS One. 2011 Oct 18;6(10):e26269. doi: 10.1371/journal.pone.0026269 (PMC3196546; doi:10.1371/journal.pone.0026269)
Supplement: Dataset S2 — Cytochrome c gene sequences for 56 primate and 4 non-primate species. (TXT) [file pone.0026269.s002.txt]

>Seq1 [organism=Homo sapiens] CYCS
NNNNNNNNNNNNNNNNNNNNNNNNNNNNNNNNNNNNNNNNNNNNNNNNNNNNNNNNNNNNNNNNNNNNNNNNNNN
NNNNNNNNNNNNNNNNNNNNNNNNNNNNNNNNNNNNNNNCGGCGTGTCCTTGGACTTAGAGAGTGGGGACGTCCG
GCTTCGGAGCGGGAGTGTTCGTTGTGCCAGCGACTAAAAAGAGGTGAGAGCGGGTCGCGGAGGCCGCACCTGGTT
AGAGGCAGAGCTGTGGGAGGCGCGCACTTGCGAGCGAGCCGAAACCCAAGCGGGGAGCATTCGAGGTGGAGCCCG
CGCTGGGTGGGAGGGCGGGGAGTGAAGACCCTGGACTGTGGTCAGACCGAGCTGGGCGAGTAACGGCTTGAGGTG
CGGCGGAGCCCTAACTAGGGACAGGTATGGTCTCGGTCAGGGACTGGAGGCGGCTTGGATACAGATCCGAGGAGG
AGGCGGCCTCTTCCGTAGTGGTTGCTGAAGGGCTATGGAAATGATAGGCAAGACTTCCCTCCTGGAAAGCCGAAG
CTTAGAGCTTCACGTTCTTCTTCAGAGGGCAAAAGCTGTTGCTCTTCTAATAAGGGGCCAGTTCTTTTCGTGGGC
ACATGTTTCTTCCGTCAGTCGTTCTGACATCCTAGAAGGAGTTTCATCAATCACCTTGAAACCGACCTGGACGGG
TGACCTCGTGGTCGCCCCAGGAGATCACAGGTAGGGGAGTTGGGATCGCCCGGGGGACCGTGCAGCCTGCCCCTG
AGCTCCCATTCACAAGTTCGAGTGTCAAGCTACTCCTGTGACCTGGGCAGATAGAAACAGCCAGGACCGCTTTTT
AAACATTTGTGTGCTTTGCGTTATCCTCAGGGAGAGGTGGCTTTACATTGTAGTAAGATTAAATGGTTAGGTCTT
TTTAAAAGTTGCGGTTGTGGTGATTTTGGCTTAATGTGTTCGCCCTTGAGCTTCAGATCTGTGACTTCGTGACCA
TGATTGTCTCTTCTGAAACTGGAGTTTGAATTAGGTTCCCTCTTTGCTTGGGCTTTAACGTTCCTTCACGTATAC
ACACAAAAATACGTTTTTGAGGAGGTACTCCTAAAAATGTTTTTGGTATTAAAGAATATTTGGTATAAAGAGTAT
TAAAGCAAAACAAGATTCATTCTGGTATTTAATGACATAAATTAGCAATGGATTGGTAATTAAGTGGCTAGAGTG
GTCATTCATTTACACTGTATTTGTTACCTGAGGAAAAATTTACTAAGTTGAAGCTTTCGTTTTTAGAATTAAATA
TGGGTGATGTTGAGAAAGGCAAGAAGATTTTTATTATGAAGTGTTCCCAGTGCCACACCGTTGAAAAGGGAGGCA
AGCACAAGACTGGGCCAAATCTCCATGGTCTCTTTGGGCGGAAGACAGGTCAGGCCCCTGGATACTCTTACACAG
CCGCCAATAAGAACAAAGGTAAGAGTCACTTGTTAAATAAAACAACACAAAATGCAGGAATATAACATGTGGCAA
ACTATCAGGAGTGTGAAATAACCGATGCATTCTTTCTTGTTTAGGCATCATCTGGGGAGAGGATACACTGATGGA
GTATTTGGAGAATCCCAAGAAGTACATCCCTGGAACAAAAATGATCTTTGTCGGCATTAAGAAGAAGGAAGAAAG
GGCAGACTTAATAGCTTATCTCAAAAAAGCTACTAATGAGTAATAATTGGGCCACTGCCTTATTTATTACAAAAC
AGAAATGTCTCATGACTTTTTTATGTGTACCATCCTTTAATAGATCTCATACACCAGAATTCAGATCATGAATGA
CTGACAGAATATTTTGTTGGGCAGTCCTGATTTAAAACTAAGACTGGCTTGTGGTTAAATNNNNNNNNNNNNNNN
NNNNNNNNNNNNNNNNNNNNNNNNNNNNNNNNNNNNNNNNNNNNNNNNNNNNNNNN
>Seq2 [organism=Pan paniscus] CYCS
NNNNNNNNNNNNNNNNNNNNNNNNNNNNNNNNNNNNNNNNNNNNNNNNNNNNNNNNNNNNNNNNNNNNNNNNNNN
NNNNNNNNNNNNNNNNNNNNNNNNNNNNNNNNNNNNNNNNNNNNNNNNNNNNNNNNNNNNNNNNNNNNNNNNNNN
NNNNNNNNNNNNNNNNNNNNNNNNNNNGTTGTGCCAAAAACTAAAAAGAGGTGAGAGCGGGTCGCGGAAGCCGCA
CCTGGTTAGAGGCAGAGCTGTGGGAGGCGCGCACTCGCGAGCGACCGAAACCCAAGCGGGGAGCCTCCGAGTGGA
GCCCGCGCTGGGTGGGAGGGCGGGGAGTGAGGACCCTGGACTGTGGTCAGACCGAGCTGGGCGAGTAACGGCTTG
AGGTGCGGCCGAGCCCTAACTAGGGACAGGTATGGTCTCGGTCAGGGACTGGAGGCGGCTTGGATACAGATCCGA
GGAAGAGGCGGCCCCTTCCGTAGTGGTTGCTGAAGGGCTATGGAAATGATAGGCAAGACTTCCCTCCTGGAAAGC
CGAAGCTTAGAGCTTCCCGTTCTTCTTCAGAAGGCAAAAGCTGTTGCTCTTCTAATAAGGGGCCATTTCTTTTCG
TGGGCGCATGTTTCTTCCGTCAGTCGTTCTGACATCCTAGAAAGAGTTTCATCAGTCACCTTGAAACCGACCTGG
ACGGGTGACCTCGTGGTCGCCCCAGGAGATCACAGGTAGGGGAGTTGGGATGTCCCCGGGGGACCGTGCAGCCTG
CCCCTGCGCTCCCATTCACAAGTTCGAGTGTCAAGCTACTCCTGTGACCTGGGCAGATAGAAACAGCCAGGACCG
CTTTGTAAACATTTGTGTGCTTTGCGTTATCCTCAGGGAGAGGTGGCTTTACATTGTAGTAAGATTAAATGGTTA
GGTCTTCTTAAAAGTTGCGGTTGTGGTGATTTTGGCTTAATGTGTTCGCCCTTGAGCTTCAGATCTGTGACTTCG
TGACCATGATTGTCTCTTCTGAAACTGGAGTTTGAATTAGGTTCCCTCTTTGCTTGGGCTTTAACGTTCCTTCAC
GTATACACACAAAAATACGTTTTTGAGGAGGTACTCCTAAAAGATGTTTTTGGTATTAAAGAATATTTGGTATAA
AGAGTATTAAAGCAAAACAAGATTCGTTCTGGTATTTAATGACATAAATTAGCAATGGATTGGTAATTAAGTGGC
TAGAGTGGTCATTCATTTACACTGTATTTGTTACCTGAGGAAAAATTTACTAAGTTGAAGCTTTCGTTTTTAGAA
TTAAATATGGGTGATGTTGAGAAAGGCAAGAAGATTTTTATTATGAAGTGTTCCCAGTGCCATACCGTTGAAAAG
GGAGGCAAGCACAAGACTGGGCCAAATCTCCATGGTCTCTTCGGGCGGAAGACAGGTCAGGCCCCTGGATATTCT
TACACGGCCGCCAATAAGAACAAAGGTAAGAGTCACTTGTTAAATAAAACAGCACAAAATGCAGGAATATAACAT
GTGGCAAACTGTCAGGAGTGTGAACTACTTAACCGATGCATTATTTCTTGTTTAGGCATCATCTGGGGAGAGGAT
ACACTGATGGAGTATTTGGAGAATCCCAAGAAGTACATCCCTGGAACAAAAATGATCTTTGTCGGCATTAAGAAG
AAGGAAGAAAGGGCAGACTTAATAGCTTATCTCAAAAAAGCTACTAATGAGTAATAGTTGGCCACTGCCTTATTT
ATTACAAAACAGAAATGTCTCATGACTTTTTTATGTGTACCATCCTCAATAGTCTCNNNNNNNNNNNNNNNNNNN
NNNNNNNNNNNNNNNNNNNNNNNNNNNNNNNNNNNNNNNNNNNNNNNNNNNNNNNNNNNNNNNNNNNNNNNNNNN
NNNNNNNNNNNNNNNNNNNNNNNNNNNNNNNNNNNNNNNNNNNNNNNNNNNNNNNNNNNNNNNNNN
>Seq3 [organism=Pan troglodytes] CYCS
NNNNNNNNNNNNNNNNNNNNNNNNNNNNNNNNNNNNNNNNNNNNNNNNNNNNNNNNNNNNNNNNNNNNNNNNNNN
NNNNNNNNNNNNNNNNNNNNNNNNNNNNNNNNNNNNNNNNNNNNNNNNNNNNNNNNNNNNNNNNNNNNNNNNNNN
NNNNNNNNNCGGGAGTGTTCGTTGTGCCAGCGACTAAAAAGAGGTGAGAGCGGGTCGCGGAGGCCGCACCTGGTT
AGAGGCAGAGCTGTGGGAGGCGCGCACTCGCGAGCGACCGAAACCCAAGCGGGGAGCCTCCGAGTGGAGCCCGCG
CTGGGTGGGAGGGCGGGGAGCGAGGACCCTGGACTGTGGTCAGACCGAGCTGGGCGAGTAACGGCTTGAGGTGCG
GCGGAGCCCTAACTAGGGACAGGTATGGTCTCGGTCAGGGACTGGAGGCGGCTTGGATACAGATCCGAGGAAGAG
GCGGCCCCTTCCGTAGTGGTTGCTGAAGGGCTATGGAAATGATAGGCAAGACTTCCCTCCTGGAAAGCCGAAGCT
TAGAGCTTCACGTTCTTCTTCAGAGGGCAAAAGCTGTTGCTCTTCTAATAAGGGGCCATTTCTTTTCGTGGGCGC
ATGTTTCTTCCGTCAGTCGTTCTGACATCCTAGAAAGAGTTTCATCAGTCACCTTGAAACCGACCTGGACGGGTG
ACCTCGTGGTCGCCCCAGGAGATCACAGGTAGGGGAGTTGGGATGTCCCCGGGGGACCGTGCAGCCTGCCCCTGC
GCTCCCATTCACAAGTTCGAGTGTCAAGCTACTCCTGTGACCTGGGCAGATAGAAACAGCCAGGACCGCTTTGTA
AACATTTGTGTGCTTTGCGTTATCCTCAGGGAGAGGTGGTTTTACATTGTAGTAAGATTAAATGGTTAGGTCTTC
TTAAAAGTTGCGGTTGTGGTGATTTTGGCTTAATGTGTTCGCCCTTGAGCTTCAGATCTGTGACTTCGTGACCAT
GATTGTCTCTTCTGAAACTGGAGTTTGAATTAGGTTCCCTCTTTGCTTGGGCTTTAACGTTCCTTCACGTATACA
CACAAAAATACGTTTTTGAGGAGGTACTCCTAAAAGATGTTTTTGGTATTAAAGAATATTTGGTATAAAGAGTAT
TAAAGCAAAACAAGATTCGTTCTGGTATTTAATGACATAAATTAGCAATGGATTGGTAATTAAGTGGCTAGAGTG
GTCATTCATTTACACTGTATTTGTTACCTGAGGAAAAATTTACTAAGTTGAAGCTTTCGTTTTTAGAATTAAATA
TGGGTGATGTTGAGAAAGGCAAGAAGATTTTTATTATGAAGTGTTCCCAGTGCCATACCGTTGAAAAGGGAGGCA
AGCACAAGACTGGGCCAAATCTCCATGGTCTCTTCGGGCGGAAGACAGGTCAGGCCCCTGGATATTCTTACACAG
CCGCCAATAAGAACAAAGGTAAGAGTCACTTGTTAAATAAAACAGCACAAAATGCAGGAATATAACATGTGGCAA
ACTGTCAGGAGTGTGAACTACTTAACCGATGCATTATTTCTTGTTTAGGCATCATCTGGGGAGAGGATACACTGA
TGGAGTATTTGGAGAATCCCAAGAAGTACATCCCTGGAACAAAAATGRTATTTGTCGGCATTAAGAAGAAGGAAG
AAAGGGCAGACTTAATAGCTTATCTCAAAAAAGCTACTAATGAGTAATAGTTGGCCACTGCCTTATTTATTACAA
AACAGAAATGTCTCATGACTTTTTTATGTGTACCATCCTTTAATAGATCTCATACAAATCNNNNNNNNNNNNNNN
NNNNNNNNNNNNNNNNNNNNNNNNNNNNNNNNNNNNNNNNNNNNNNNNNNNNNNNNNNNNNNNNNNNNNNNNNNN
NNNNNNNNNNNNNNNNNNNNNNNNNNNNNNNNNNNNNNNNNNNNNNNNNNNNNNNNNNNNN
>Seq4 [organism=gorilla gorilla] CYCS
NNNNNNNNNNNNNNNNNNNNNNNNNNNNNNNNNNNNNNNNNNNNNNNNNNNNNNNNNNNNNNNNNNNNNNNNNNN
NNNNNNNNNNNNNNNNNNNNNNNNNNNNNNNNNNNNNNNNGGCGTGTCCTTGGACTTAGAGAGTGGGGACGCTCG
GCTTGGGAGCGGGAATCTTCGTTGTGCCAGCGACTAAAAAGAGGTGAGAGCGGGTCGCGGAGGCCGCACCTGGTT
AGAGGCAGAGCTGTGGGAGGCGCGCACTCGCGAGCGACCGAAACCCAAGCGGGGAGCCTCCGAGTGGAGCCCGCG
CTGGGTGGGAGGGCGGGGAGTGAGGACCATGGACTGTGGTCAGACCGAGCTGGGCGAGTAACGGCTTGAGGTGCG
GCGGAGCCCTAACTAGGGACAGGTATGGTCTCGGTCAGGGACTGGAGGCGGCTTGGATACAGATCCGAGGAAGAG
GCGGCCCCTTCCGTAGTGGTTGCTGAAGGGCTATGGAAATGATAGGCAAGACTTCCCTCCTGGAAAGCCGAAGCT
TAGAGCTTCACGTTCTTCTTCAGAGGGCAAAAGCTGTTGCTCTTCTAATAAGGGGCCATTTCTTTTCGTGGGCAC
ATGTTTCTTCCGTCAGTCGTTCTGACATCCTAGARAGAGTYTCATCAGTCACCTTGAAACCGACCTGGACCGGTG
ACCTCGTGGTCGCTCCAGGAGATCACAGGTAGGGGAGTTGGGATGTCCCCGGGGGACCGTGCAGCCTRCCCCTGC
GCTCCCATTCACAAGTTCGAGTGTCAAGCTACTCCTGTGACCTGGACAGATAGAAACAGCCAGGACCGCTTTGTA
AACATTTGTGTGCTTTGCGTTATCCTCAGGGAGAGGTGGCTTTACATTGTAGTAAGATTAAATGGTTAGGTCTTC
TTAAAAGTTGCGGTTGTGGTGATTTTGGCTTAATGTGTTCGCCCTTGAGCTTCAGATCTGTGACTTCGTGACCAT
GATTGTCTCTTCTGAAACTGGAGTTTGAATTAGGTTCCCTCTTTGCTTGGGCTTTAACGTTCCTTCACGTATACA
CACAAAAATACGTTTTTGAGGAGGTACTCCTAAAAAATGTTTTTGGTATTAAAGAATATTTGGTATAAAGAGTAT
TAAAGCAAAACAAGATTCATTCTGGTATTTAATGACATAAATTAGCAATGGATTGGTAATTAAGTGGCTAGAGTG
GTCATTCATTTACACTGTATTTGTTACCTGAGGAAAAATTTACTAAGTTGAAGCTTTCGTTTTTAGAATTAAATA
TGGGTGATGTTGAGAAAGGCAAGAAGATTTTTATTATGAAGTGTTCCCAGTGCCACACCGTTGAAAAGGGAGGCA
AGCACAAGACTGGGCCAAATCTCCATGGTCTCTTCGGGCGGAAGACAGGTCAGGCCCCTGGATACTCTTACACAG
CCGCCAATAAGAACAAAGGTAAGAGTCACTTGTTAAATAAAACAACACAAAATGCAGGAATATAACATGTGGCAA
ACTGTCAGGAGTGTGAAATACTTAACCGATGCATTCTTTCTTGTTTAGGCATCATCTGGGGAGAGGATACACTGA
TGGAGTATTTGGAGAATCCCAAGAAGTACATCCCTGGAACAAAAATGATCTTTGTCGGCATTAAGAAGAAGGAAG
AAAGGGCAGACTTAATAGCTTATCTCAAAAAAGCTACTAATGAGTAATAGTTGGCCACTGCCTTATTTATTACAA
AACAGAAATGTCTCATGACTTTTTTATGTGTACCATCCTTTAATAGATCTCATACACCAGAATTCAGATCATGAA
ANNNNNNNNNNNNNNNNNNNNNNNNNNNNNNNNNNNNNNNNNNNNNNNNNNNNNNNNNNNNNNNNNNNNNNNNNN
NNNNNNNNNNNNNNNNNNNNNNNNNNNNNNNNNNNNNNNNNNNNNNNNNNNNNNNNNNNNN
>Seq5 [organism=Pongo ] CYCS
NNNNNNNNNNNNNNNNNNNNNNNNNNNNNNNNNNNNNNNNNNNNNNNNNNNNNNNNNNNNNNNNNNNNNNNNNNN
NNNNNNNNNNNNNNNNNNNNNNNNNNNNNNNNNNNNNNNNNNNGTGTCCTTGGACTTAGAGATGGGGACGTCCGG
CTTCAGAGCGGGAGTCTTCGTTGCGCCAGCGACTAAAAAGAGGTGAGAGCGGGTCGCGGAAGCCGCACCTGGTTA
GAGGCAGAGCTGTGGGTGGCGCGCACTCGCGAGCGACCGAGACCCACGCGGGGAGCCTCCGAGCGGAACCGCGCT
GGGTGGGAGAGCGGGGAGTGAGGACCCTGGGCTGTGGTCAGACCGAGCTGGGCGAGTAACGGCTTGAGGTGCGGC
GGAGCCCTAAGTAGGGACAGGTATGGTCTTGGTCAGGGACTGGAGGCGGCTTGGATACAGATTCGAGGAAGAGGC
GGCCCCTTCCATAGTGGTTGCTGAAGGGCTATGGAAATGATAGGCAAGACTTCCCTCCCGGAAAGCCGAAGCTTA
GCGCTTCACGTTCTTCTGAGAGCAAAAGCTGTTGCTCTTCTAATAAGGGGCCATTTCTTTTCGTGGGCACATGTT
TCTTCCGTCAGTCGTTCTGACATCCTAGAAACAGTTTCATCAGTCACCTTGAAACCGACCTGGACGGGTGACCTC
TTGGTCGCCCCAGGGGATCACAGGTAGGGGATTTGGGATGTCCCCGGGGGACCGTGCAGCTTGCCCCTGCGCTCC
CATTCACAAGTTCGAGTGTCAAGCTACTCCTGTGACCTGGGCAGGTAGAAACAGCCAGGACCGCTTTTTAAACAT
TTGTGTGCTTTGTGTTATCCTCAGGGAGAGGTGGCTTTACATTGTAGTAAGATTAAATGGTTAGGTCTTCTTAAA
AGTTGCGGTTGTGGTGATTTTGGCTTAATGTGTTCGCCCTTGAGCTTCAGATCTGTGACTTCGTGACCATGATTG
TCTCTTTTGAAACTGGAGTTTGAATTAGGTTCCCTCTTTGCTTGGGCTTAGTTCCTTCACGTCTAAACACAAAAA
TACGTTTTTGAGGAGGTGCTCCTAAAAAATGTTTTTGGTATTAAAGAGTATTTGTTATAAAGAGTATTAAAGCAA
AACAAGATTCATTCTGGTATTTAATGACATAAATTAGCAATGGATTGGTAATTAAGTGGCTAGAGTGGTCATTCA
TTTACACTGTATTTGTTACTTGAGGAAAAATGTACTAAGTTGGAGCTTTCGTTTTTAGAATTAAATATGGGTGAT
GTTGAGAAAGGCAAGAAGATTTTTATTATGAAGTGTTCGCAGTGCCACACCGTTGAAAAGGGAGGCAAGCACAAG
ACTGGGCCAAATCTCCATGGTCTCTTCGGGCGGAAGACAGGTCAGGCCCCTGGATACTCTTACACAGCCGCCAAT
AAAAACAAAGGTAAAAGTCACTTGTTAAATAAAACAGCACAAAATGCAGGAATATAACATGTGGCAAACTATCAG
GAGTGTGAAGTACTTAACCGATGCATTCTTTCTTGTTTAGGCATCATCTGGGGAGAGGATACACTGATGGAGTAT
TTGGAGAATCCCAAGAAGTACATCCCTGGAACAAAAATGATCTTTGTCGGCATTAAGAAGAAGGAAGAAAGGGCA
GACTTAATAGCTTATCTCAAAAAAGCTACTAATGAGTAATAATTGGCCATTGCCTTATTTATTACAAAACAGAAA
TGTTTCATGACTTTTTTATGTGTGCCATCCTTTAATCTCATACACCCAGAATTCANNNNNNNNNNNNNNNNNNNN
NNNNNNNNNNNNNNNNNNNNNNNNNNNNNNNNNNNNNNNNNNNNNNNNNNNNNNNNNNNNNNNNNNNNNNNNNNN
NNNNNNNNNNNNNNNNNNNNNNNNNNNNNNNNNNNNNNNNNNNNNNNNN
>Seq6 [organism=Hylobates agilis] CYCS
NNNNNNNNNNNNNNNNNNNNNNNNNNNNNNNNNNNNNNNNNNNNNNNNNNNNNNNNNNNNNNNNNNNNNNNNNNN
NNNNNNNNNNNNNNNNNNNNNNNNNNNNNNNNNNNNNNNNNNNNNNNNNNNNNNNNNNNNNNNNNNNNNNNNNNN
NNNNNNNNNNNNNNNNNNNNNNNNNNNNNNNNNNNAAAAACTAAAAAGAGGTGAGAGCGGGTCGCGGAAGCCGCA
CTTGGTTGGAGGCAGAGCTGTGGGAGGCGCGCATTCGCGAGCGACCGAGAACCACGCGGGGAGCCTCCGAGTGGA
GCCCGCGCTGGGTGGGAGGGCGGGGAGTGAGGACCCTGGACTGTGGTCAGACCGAGCCGGGCAGAGTAACGGCTT
GAGGTGCGGCGGAGCCCTAACTAGGGACAGGTGTGGTCTCGGTCAGGGACTGGAAGCGGCTTGGATACAGATCCG
AGGAAGAGGCGGCCCCTTCCGTAGTGGTTGCTGAAGGGCTATGGAAATGATAGGCAAGACTTCCCTCCCGGAAAG
CCGAAGCTTAGCACTTCACGTTCTTCTTCAGAGGGCAAAAGCTGTTGCTCTTCTAATAGGGGGCCATTTCTTTTC
GTGGGCACGTTTCTTCCGTCAGTCGTTCTGACATCCTAGAAACAGTTTCATCAGTCACCTTGAAACCGACATGGT
TGGGTGACCTCGTAGTCGCCCCAGGGGATCACAGGWAGGGGAGTTGGGATGTCCCCGGGGGACCGTGCAGCCTGC
CCCTGCGCTCGCATTCACAAGTTCGTGTGTCAAGCTACTCCTGTGACCTGGGCAGGTAGAAACAGCCAGGACCGC
TTTTTAAACATTTGTGTGCTTTGCGTTATCCTCGGGGAGAGGTGGCTTTACATTGTAGTAAGATTGAATGATTAG
GTGGTCTTAAAAGTTGCGGTTGTGGTGATTTTGGCTTAATGTGTTCGCCCTTCAGTTTCAGATCTGTGACTTCGT
GACCATGATTGTCTCTTCTGAAACTGGAGTTTGAATTAGGTTCCCTCTTTGCGTGGGCTTTAACGTTCCTTGACG
TATACACACAAAAATACGTTTTTGAGGAGGTGCTCCTAAAAATGTTTTTGGTATTAAAGAGTATTTGGTATAAAA
GAGTATTAAAGTAAAACAAGATTCATTCTGGTATTTAATGACATAAATTAGCAATGGATTGGTAATTAAGTGGCT
AGAGTGGTCATTCATTTACACTGTATTTGTTACATGAGGAAAAATTACTAAGTTGGGGCTTTCGTTTTTAGAATT
AAATATGGGTGATGTTGAGAAAGGCAAGAAGATTTTTATTATGAAGTGTTCCCAGTGCCACACCGTTGAAAAGGG
AGGCAAGCACAAGACTGGGCCAAATCTCCATGGTCTCTTCGGGCGGAAGACAGGTCAGGCCCCTGGATACTCTTA
CACAGCCGCCAATAAGAACAAAGGTAAGAGTCACTTGTTAAATAAAACAGCACAAAATGCAGGAATGTAACCTGT
GGCAAACTATCAGAAGTGTGAAATACTTAACCGATGCATTCTCTTTTTGTTTAGGCATCATCTGGGGAGAGGATA
CACTGATGGAGTATTTGGAGAATCCCAAGAAGTACATCCCTGGAACAAAAATGATCTTTGTCGGCATTAAGAAGA
AGGAAGAAAGGGCAGACTTGATAGCTTATCTCAAAAAAGCTACTAATGAGTAATAATTGGCCACTGCCTTATTTA
TTACAAAACAGAAATGTGGTCATGACTTTTTTATGTGTACCATTCTTATCTCACGNNNNNNNNNNNNNNNNNNNN
NNNNNNNNNNNNNNNNNNNNNNNNNNNNNNNNNNNNNNNNNNNNNNNNNNNNNNNNNNNNNNNNNNNNNNNNNNN
NNNNNNNNNNNNNNNNNNNNNNNNNNNNNNNNNNNNNNNNNNNNNNNNNNNNNNNNNNNNNN
>Seq7 [organism=Symphalangus syndactylus] CYCS
NNNNNNNNNNNNNNNNNNNNNNNNNNNNNNNNNNNNNNNNNNNNNNNNNNNNNNNNNNNNNNNNNNNNNNNNNNN
NNNNNNNNNNNNNNNNNNNNNNNNNNNNNNNNNNNNNACCGGCGTGTCCTTGGACTTACAGAGTGGGGACGTCCG
GCTTCGGAGCGGGAGTGTTCTTTGCGCCAGCGACTAAAAAGAGGTGAGAGCGGGTCGCGGAAGCCGCACCTGGTT
AGAGGCAGAGCTGTGGAAGGCGCGCATTCGCGAGCGACCGAGAACCACGCGGGGAGCCTCCGAGTGGAGCCCGCG
CTGGGTGGGAGGGCGGGGAGTGAGGACCCTGGACTGTGGTCAGACCGAGCCGGGCGAGTAACGGCTTGAGGTGCG
GCGGAGCCCTAACTAGGGACAGGTGTGGTCTCGGTCAGGGACTGGAAGCGGCTTGGATACAGATCCGAGGAAGAG
GCGGCCCCTTCCGTAGTGGTTGCTGAAGGGCTATGGAAATGATAGGCAAGACTTCCCTCCCGGAAAGCCGAAGCT
TAGCGCTTCACGTTCTTCTTCAGAGGGCAAAAGCTGTTACTCTTCTAATAGGGGGCCATTTCTTTTCGTGGGCAC
GTTTCTTCCGTCAGTCGTTCTGACATCCTAGAAACAGTTTCATCAGTCACCTTGAAACCGACATGGTTGGGTGAC
CTCGTAGTCGCCCCAGGGGATCACAGGTAGGGGAGTTGGGATGTCCCCGGGGGACCGTGCAGCCTGTCCCTGCGC
TCGCATTCACAAGTTCGAGTGTCAAGCTACTCCTGTGACCTGGGCAGGTAGAAACAGCCAGGACCGCTTTTTAAA
CATTTGTGTGCTTTGCGTTATCCTCGGGGAGAGGTGGCTTTACATTGTAGTAAGATTGAATGATTAGGTGGTCTT
AAAAGTTGCGGTTGTGGTGATTTTGGCTTAATGTGTTCGCCCTTCAGTTTCAGATCTGTGACTTCGTGACCATGA
TTGTCTCTTCTGRAACTGGAGTTTGAATTAGGTTCCCTCTTTGCGTGGGCTTTAACGTTCCTTGACGTATACACA
CAAAAATACGTTTTTGAGGAAGTGCTCCTAAAAATGTTTTTGGTATTAAAGAGTATTTGGTATAAAGAGTATTAA
AGTAAAACAAGATTCATTCTGGTATTTAATGACATAAATTAGCAATGGATTGGTAATTAAGTGGCTAGAGTGGTC
ATTCATTTACACTGTATTTGTTACATGAGGAAAAATTACTAAGTTGGGGCTTTCGTTYTTAGAATTAAATATGGG
TGATGTTGAGAAAGGCAAGAAGATTTTTAYTATGAAGTGTTCCCAGTGCCACACCGTTGAAAAGGGAGGCAAGCA
CAAGACTGGGCCAAATCTCCATGGTCTCTTCGGGCGGAAGACAGGTCAGGCCCCTGGATACTCTTACACAGCCGC
CAATAAGAACAAAGGTAAGAGTCACTTGTTAAATAAAACAGCACAAAACGCAGGAATGTAACCTGTGGCAAACTA
TCAGAAGTGTGAAATACTTAACCGATGCATTCTTTCTTGTTTAGGCATCATCTGGGGAGAGGATACACTGATGGA
GTATTTGGAGAATCCCAAGAAGTACATCCCTGGAACAAAAATGATCTTTGTCGGCATTAAGAAGAAGGAAGAAAG
GGCAGACTTGATAGCTTATCTCAAAAAAGCTACTAATGAGTAATAATTGGCCACTGCCTTATTTATTACAAAACA
GAAATGTCTCATGACTTTTTTATGTGTACCATTCTTTAATCTCATACACCAGAATTCAGATCATGAAANNNNNNN
NNNNNNNNNNNNNNNNNNNNNNNNNNNNNNNNNNNNNNNNNNNNNNNNNNNNNNNNNNNNNNNNNNNNNNNNNNN
NNNNNNNNNNNNNNNNNNNNNNNNNNNNNNNNNNNNNNNNNNNNNNNNNNNNN
>Seq8 [organism=Hylobates lar] CYCS
NNNNNNNNNNNNNNNNNNNNNNNNNNNNNNNNNNNNNNNNNNNNNNNNNNNNNNNNNNNNNNNNNNNNNNNNNNN
NNNNNNNNNNNNNNNNNNNNNNNNNNNNNNNNNNNNNACCGGCGTGTCCTTGGACTTACAGAGTGGGGACGTCCG
GCTTCGGAGCGGGAGTGTTCTTTGTGCCAGTGACTAAAAAGAGGTGAGAGCGGGTCGCGGAAGCCGCACTTGGTT
GGAGGCAGAGCTGTGGGAGGCGCGCATTCGCGAGCGACCGAGAACCACGCGGGGAGCCTCCGAGTGGAGCCCGCG
CTGGGTGGGAGGGCGGGGAGTGAGGACCCTGGACTGTGGTCAGACCGAGCCGGGAGAGTAACGGCTTGAGGTGCG
GCGGAGCCCTAACTAGGGACAGGTGTGGTCTCGGTCAGGGACTGGAAGCGGCTTGGATACAGATCCGAGGAAGAG
GCGGCCCCTTCCGTAGTGGTTGCTGAAGGGCTATGGAAATGATAGGCAAGACTTCCCTCCCGGAAAGCCGAAGCT
TAGCACTTCACGTTCTTCTTCAGAGGGCAAAAGCTGTTGCTCTTCTAATAGGGGGCCATTTCTTTTCGTGGGCAC
GTTTCTTCCGTCAGTCGTTCTGACATCCTAGAAACAGTTTCATCAGTCACCTTGAAACCGACATGGTTGGGTGAC
CTCGTAGTCGCCCCAGGGGATCACAGGAAGGGGAGTTGGGATGTCCCCGGGGGACCGTGCAGCCTGCCCCTGCGC
TCGCATTCACAAGTTCGTGTGTCAAGCTACCCCTGTGACCTGGGCAGGTAGAAACAGCCAGGACCGCTTTTTAAA
CATTTGTGTGCTTTGCGTTATCCTCGGGGAGAGGTGGCTTTACATTGTAGTAAGATTGAATGATTAGGTGGTCTT
AAAAGTTGCGGTTGTGGTGATTTTGGCTTAATGTGTTCGCCCTTCAGTTTCAGATCTGTGACTTCGTGACCATGA
TTGTCTCTTCTGAAACTGGAGTTTGAATTAGGTTCCCTCTTTGCGTGGGCTTTAACGTTCCTTGACGTATACACA
CAAAAATACGTTTTTGAGGAGGTGCTCCTAAAAATGTTTTTGGTATTAAAGAGTATTTGGTATAAAGTGTATTAA
AGTAAAACAAGATTCATTCTGGTATTTAATGACATAAATTAGCAATGGATTGGTAATTAAGTGGCTAGAGTGGTC
ATTCATTTACACTGTATTTGTTACATGAGGAAAAATTACTAAGTTGGGGCTTTCGTTTTTAGAATTAAATATGGG
TGATGTTGAGAAAGGCAAGAAGATTTTTATTATGAAGTGTTCCCAGTGCCACACCGTTGAAAAGGGAGGCAAGCA
CAAGACTGGGCCAAATCTCCATGGTCTCTTCGGGCGGAAGACAGGTCAGGCCCCTGGATACTCTTACACAGCCGC
CAATAAGAACAAAGGTAAGAGTCACTTGTTAAATAAAACAGCACAAAACGCAGGAATGTAACCTGTGGCAAACTA
TCAGAAGTGTGAAATACTTAACCGATGCATTCTTTCTTGTTTAGGCATCATCTGGGGAGAGGATACACTGATGGA
GTATTTGGAGAATCCCAAGAAGTACATCCCTGGAACAAAAATGATCTTTGTCGGCATTAAGAAGAAGGAAGAAAG
GGCAGACTTGATAGCTTATCTCAAAAAAGCTACTAATGAGTAATAATTGGCCACTGCCTTATTTATTACAAAACA
GAAATGTCTCATGACTTTTTTATGTGTACCATTCTTTAATCTCACACACCAGAATTCAGATCATGAAAANNNNNN
NNNNNNNNNNNNNNNNNNNNNNNNNNNNNNNNNNNNNNNNNNNNNNNNNNNNNNNNNNNNNNNNNNNNNNNNNNN
NNNNNNNNNNNNNNNNNNNNNNNNNNNNNNNNNNNNNNNNNNNNNNNNNNNNN
>Seq9 [organism=Colobus guereza] CYCS
NNNNNNNNNNNNNNNNNNNNNNNNNNNNNNNNNNNNNNNNNNNNNNNNNNNNNNNNNNNNNNNNNNNNNNNNNNN
NNNNNNNNNNNNNNNNNNNNNNNNNNNNNNNNNNNNNNNNNNNNNNNNNNNNNNNNNNNNNNNNNNNNNNGTCCT
GCTTCGGAGCGGGAATCTTTGTTGCGCCAGCGAATAAAAAGAGGTGAGAGCGGGTCGCGGAAGCCTCACCTGGTT
AGAGGCAGAGCTGTGGGCGGCGCGCACTCGCGAGCGACCGAGACGCACGCGGGGAGCCTCCTAGTGGAGCCCACG
CTGGGTGGGAGGGCCAGGAGTGAGGACCCTGGATTATGGTCAGACCGAGCCGGGCGAGTAACGGCTTGAGGTGCG
GCGGAGCCCTAATTAGGGACAGGTATGGTCTCGGTCAGGGACTAGAGGCGGCTTAGATACAGATCAGAGGAAGAT
GCGGCCACTTCCGTAGTGGTTGCTGAGGGGCTATGGAAATGATAGGCAAGACTTCCCACCCGGAAAGCCGAAGCT
TAGCGCTTCACGTTCTCCTTCAGAGGGCAAAAGCTGTTGCTCTTCTAATAAGGGGCCATTTCTTTACGTGGGCAC
ATTTCTTCCGTCAATCGTTCTGACATCCTAGAAACAGTTTCATCAGTCACCTTGAAACCGACCTGGATGGGTGAC
CTCGTGTTCGCCCCAGGGGATCACAGGTAGGAGAGTTGGGATGTCCCGGGGGGACCGTGCAGCCTGCCCCTGCGC
TCCCATTTGCAAGTTCGAGTGTCAGGCTACTCCTGTGACCTGGGCAGGTAGAAACAGCCAGTACTGCTTTTTAAA
CATTTGTGTGCTTTGCAATATCCTCAGGGAGAGGTGGCTTTACATTGTAGTAAGATTAAATGACTAGGCCTTCTT
AAAAGTTGAAATTGTGGTGATTTTGGACTTAATGTGATAACCCTTCAGCTTCAGATCTAGTGACTTACGTGACCA
TGATTTTCTCTTCTGAAACTGGAGTTTGAATTAGGTTCCCTCTTTGCTTGCTTGGGTTTTAACGTTCCTTCCACG
TATACACACAAAAATAGGTTTTTGAAGAGGTGCTCCTAAAAAACTGGTTTTGGTATCAAAGAGAATTTGGCATAA
AATAGTAATTAAAGCAATACGAGCATTAATTCTGGCTATTTTATGACATAAATTACCAATGGATTGGTAATTAAG
TGGCTAGAGTGGTCATTCATTTGCACTGTATTTGTTACCTGAGGAAAAATTATCTAAGTTGGGGCTTTCGTTTTT
AGAATTAAATATGGGTGATGTTGAGAAAGGCAAGAAGATTTTTATTATGAAGTGTTCCCAGTGCCACACCGTTGA
AAAGGGAGGCAAGCACAAGACTGGGCCAAATCTCCATGGTCTCTTCGGGCGGAAGACAGGTCAGGCCCCTGGATA
CTCTTACACAGCCGCCAATAAGAACAAAGGTAAGAGTCACTTGTTAAATAAAACAGTACAAAACGCACGAATGTA
ACCTGTGACACACTATCAGGAGTGTGAAATACTTAACCGATGCATTGTTTCTTGTTTAGGCATCACCTGGGGAGA
GGATACACTGATGGAGTATTTGGAGAATCCCAAGAAGTACATCCCTGGAACAAAAATGATCTTTGTCGGCATTAA
GAAGAAGGAAGAAAGGGCAGACTTGATAGCTTATCTCAAAAAAGCTACTAATGAGTAATAATTGGCCGCTGCCTT
ATTTATTACAAAACAAATGTGCTCCTGNNNNNNNNNNNNNNNNNNNNNNNNNNNNNNNNNNNNNNNNNNNNNNNN
NNNNNNNNNNNNNNNNNNNNNNNNNNNNNNNNNNNNNNNNNNNNNNNNNNNNNNNNNNNNNNNNNNNNNNNNNNN
NNNNNNNNNNNNNNNNNNNNNNNNNNNNNNNNNNNNNNNNNNNNNNNNNNNNNNNNNNNNNNNNNNNNNNNNNN
>Seq10 [organism=Colobus polykomos] CYCS
NNNNNNNNNNNNNNNNNNNNNNNNNNNNNNNNNNNNNNNNNNNNNNNNNNNNNNNNNNNNNNNNNNNNNNNNNNN
NNNNNNNNNNNNNNNNNNNNNNNNNNNNNNNNNNNNNNNNNNNNNNNNNNNNNNNNTTAGTTATGGGGACGTCCT
GCTTCGGAGCGGGATCTTTGTTGCGCCAGCGAATAAAAAGAGGTGAGAGCGGGTCGCGGAAGCCTCACCTGGTTA
GAGGCAGAGCTGTGGGCGGCGCGCACTCGCGAGCGACCGAGACGCACGCGGGGAGCCTTCCTAGTGGAGCCCACG
CTGGGTGGGAGGGCCAGGAGTGAGGACCCTGGATTATGGTCAGACCGAGCCGGGCGAGTAACGGCTTGAGGTGCG
GCGGAGCCCTAATTAGGGACAGGTATGGTCTCGGTCAGGGACTAGAGGCGGCTTAGATACAGATCAGAGGAAGAT
GCGGCCCACTTCCGTAGTGGTTGCTGAGGGGCTATGGAAATGATAGGCAAGACTTCCCACCCGGAAAGCCGAAGC
TTAGCGCTTCACGTTCTCCTTCAGAGGGCAAAAGCTGTTGCTCTTYTAATAAGRGGCCATTTCTTTACGTGGGCA
CATTTCTTCCGTCAATCGTTCTGACATCCTAGAAACAGTTTCATCAGTCACCTTGAAACCGACCTGGATGGGTGA
CCTCGTGTTCGCCCCAGGGGATCACAGGTAGGAGAGTTGGGATGTCCCGGGGGGACCGTGCAGCCTGCCCCTGCG
CTCCCATTTGCAAGTTCGAGTGTCAGGCTACTCCTGTGACCTGGGCAGGTAGAAACAGCCAGTACTGCTTTTTAA
ACATTTGTGTGCTTTGCAATATCCTCAGGGAGAGGTGGCTTTACATTGTAGTAAGATTAAATGACTAGGCCTTCT
TAAAAGTTGAAATTGTGGTGATTTTGGCTTAATGTGATAACCCTTCAGCTTCAGATCTGTGACTTCGTGACCATG
ATTTTCTCTTCTGAAACTGGAGTTTGAATTAGGTTCCCTCTTTGCTTGCTTGGGTTTTAACGTTCCTTCACGTAT
ACACACAAAAATAGGTTTTTGAGGAGGTGCTCCTAAAAACTGTTTTTGGTATTAAAGAGTATTTGGTATAAAGAG
TATTAAAGCAATACAAGATTAATTCTGGTATTTAATGACAGTAAATTACCAATGGATTGGTAATTAAGTGGCTAG
AGTGGTCATTCATTTGCACTGTATTTGTTACCTGAGGAAAAATTACTAAGTTGGGGCTTTCGTTTTTAGAATTAA
ATATGGGTGATGTTGAGAAAGGCAAGAAGATTTTTATTATGAAGTGTTCCCAGTGCCACACCGTTGAAAAGGGAG
GCAAGCACAAGACTGGGCCAAATCTCCATGGTCTCTTCGGGCGGAAGACAGGTCAGGCCCCTGGATACTCTTACA
CAGCCGCCAATAAGAACAAAGGTAAGAGTCACTTGTTAAATAAAACAGTACAAAACGCACGAATGTAACCTGTGA
CACACTATCAGGAGTGTGAAATACTTAACCGATGCATTGTTTCTTGTTTAGGCATCACCTGGGGAGAGGATACAC
TGATGGAGTATTTGGAGAATCCCAAGAAGTACATCCCTGGAACAAAAATGATCTTTGTCGGCATTAAGAAGAAGG
AAGAAAGGGCAGACTTGATAGCTTATCTCAAAAAAGCTACTAATGAGTAATAATTGGCCGCTGCCTTATTTATTA
CAAAACAAATGTCTCCTGACTTTTTTATGTGTACCATACTTTATATAGATCTCANNNNNNNNNNNNNNNNNNNNN
NNNNNNNNNNNNNNNNNNNNNNNNNNNNNNNNNNNNNNNNNNNNNNNNNNNNNNNNNNNNNNNNNNNNNNNNNNN
NNNNNNNNNNNNNNNNNNNNNNNNNNNNNNNNNNNNNNNNNNNNNNNNNNNNNNNNNNNNNN
>Seq11 [organism=Nasalis larvatus] CYCS
NNNNNNNNNNNNNNNNNNNNNNNNNNNNNNNNNNNNNNNNNNNNNNNNNNNNNNNNNNNNNNNNNNNNNNNNNNN
NNNNNNNNNNNNNNNNNNNNNNNNNNNNNNNNNNNNNACCGGCGTGTCCTTGGACTTAGAGAGTGGGGACGTCCT
GCTTCGGAGCGGGAATCTTTGTTGCGCCAGCGACTAAAAAGAGGTGAGAGCGGGTCGCGGAAGCCTCACCTGGTT
AGAGGCAGCGCTGTGGGCGGCGCGCACTCGCGAGCGACCGAGACCCACGCGGGGAGCCTCCTAGTGGAGCCCACG
CTGGGTGGGAGGGCCGGGAGTGAGGACCCTGGACTGTGGTCAGACCGAGCCGGGCGAGTAACGGCTTGAGGTGCG
ATGGAGCCCTAACTAGGGACAGGTATGGTCTCGGTCAGGGACTAGAGGCGGCTTAGATACAGATCAGAGGAAGAT
GCGGCCCCTTCCGTAGTGGTTGCTGAGGGGCTATGGAAATGATAGGCAAGACTTCCCACCCGGAAAGCCGAAGCT
TAGCGCTTCACGTTCTCCTTCAGAGGGCAAAAGCTGTTGCTCTTCTAATAAGGGGCCATTTCTTTACGTGGGCAC
ATTTCTTCCGTCAGTCGTTCTGACATCCTAGAAACAGTTTCATCAGTCACCTTGAAACCGACCTGGATGGGTGAC
CTCATGTTCGCCCCAGGGGATCACAGGTAGGAGAGTTGGGATGTCCCGGGGGGACCATGCAGCCTGTCCCTGCGC
TCCCATTTGCAAGTTCGAGTGTCAGGCTACTCCTGTGACCTGGGCAGGTAGAAACAGCCAGTACCGCTTTTTAAA
CATTTGTGTGCTTTGCAATATCCTCAGGTAGAGGTGGCTTTACTTTGTAGTAAGATTAAATGACTAGGCCTTCTT
AAAAGTTGAAATTGTGGTGATTTTGGCTTAATGTGATCGCCCTTCAGCTTCAGATCTGTGACTTCGTGACCATGA
TTTTCTCTTCTGATACTGGAGTTTGAATTAGGTTCCCTCTTTGCTTCCTTGGGCTTTAACGTTCCTTCACGTATA
CACACAAAAATAGGTTTTTGAGGAGGTGCTCCTAAAAAATGTTTTTGGAATTAAAGAGTATTTGGTATAAAGAGT
ATTAAAGCAATACAAGGTTAATTCTGGTATTTAATGACATAAATTACCAATGGATTGGTAATTAAGTGGCTAGAG
TGGTCATTCATTTACACTGTATTTGTTACCTGAGGAAAAATTACTAAGTTGGGGCTTTCGTTTTTAGAATTAAAT
ATGGGTGATGTTGAGAAAGGCAAGAAGATTTTTATTATGAAGTGTTCCCAGTGCCACACCGTTGAAAAGGGAGGC
AAGCACAAGACTGGGCCAAATCTCCATGGTCTCTTCGGGCGGAAGACAGGTCAGGCCCCTGGATACTCTTACACA
GCCGCCAATAAGAACAAAGGTAAGAGTCACTTGTTAAATGAAACAGTACARAACGCATGAACATAACCTGTGACA
CACTATCAGGAGTGTGAAATACTTAACCGAAGCATTGTTTCTTGTTTAGGCATCACCTGGGGAGAGGATACACTG
ATGGAGTATTTGGAGAATCCCAAGAAGTACATCCCTGGAACAAAAATGATCTTTGTCGGCATTAAGAAGAAGGAA
GAAAGGGCAGACTTGATAGCTTATCTCAAAAAAGCTACTAATGAGTAATAATTGGCAGCTGCCTTATTTATTACA
AAACAAATGTCTCATGACTTTTTTATGTGTACCATACTTTAATAGATCTCATACACCAGAATTCAGATCATGAAA
NNNNNNNNNNNNNNNNNNNNNNNNNNNNNNNNNNNNNNNNNNNNNNNNNNNNNNNNNNNNNNNNNNNNNNNNNNN
NNNNNNNNNNNNNNNNNNNNNNNNNNNNNNNNNNNNNNNNNNNNNNNNNNNNNNNNNNNN
>Seq12 [organism=Trachypithecus obscurus] CYCS
NNNNNNNNNNNNNNNNNNNNNNNNNNNNNNNNNNNNNNNNNNNNNNNNNNNNNNNNNNNNNNNNNNNNNNNNNNN
NNNNNNNNNNNNNNNNNNNNNNNNNNNNNNNNNNNNNNNNNNNNNNNNNNNNNNNNNNNNNNNNNNNNNNNNNNN
NNNNNNNNNNNNNNNNNNNNNNNNNNNNNNNNNNNNNNCGACTAAAAAGAGGTGAGAGCGGGTCGCGGAAGCCTC
ACCTGGTTAGAGGCAGCGCTGTGGACGGCGCGCACTCGCGAGCGACCGAGACCCACGCGGGGAGCCTCCTAGTGG
AGCCCACGCTGGGTGGGAGGGCCGGGAGTGAGGACCCTGGACTGTGGTCAGACCGAGCCGGGCGAGTAACGGCTT
GAGGTGCGATGGAGCCCTAACTAGGGACAGGTATGGTCTCGGTCAGGGACTAGAGGCGGCTTAGATACAGATCAG
AGGAAGATGCGGCCCCTTCCGTAGTGGTTGCTGAGGGGCTACGGAAATGATAGGCAAGACTTCCTACCCGGAAAG
CCGAAGCTTAGCGCTTCACGTTCTCCTTCAGAGGGCAAAAGCTGTTGCTCTTCTAATAAGGGGCCATTTCTTTAC
GTGGGCACATTTCTTCCGTCAGTCGTTCTAACATCCTAGAAACAGTTTCATCAGTCACCTTGAAACCGACCTGGA
TGGGTGACCTCATGTTCGCCCCAGGGGATCACAGGTAGGAGAGTTGGGATGTCCCGGGGGGACCGTGCAGCCTGC
CCCTGCGCTCCCATTTGCAAGTTCGAGTGTCAGGCTACTCCTGTGACCTGGGCAGGTAGAAACAGCCAGTACGGC
TTTTTAAACATTTGTGTGCTTTGCAATATCCTCAGGGAGAGGTGGCTTTACTTTGTAGTAAGATTAAATGACTAG
GCCTTCTTAAAAGTTGAAATTGTGGTGATTTTGGCTTAATGTGATCGCCCTTCAGCTTCAGATCTGTGACTTCGT
GACCATGATTTTCTCTTCTGAAACTGGAGTTTGAATTANGTTCCCTCTTTGCTTGCTTGGGCTTTAACGTTCCTT
CACGTATACACACAAAAATAGGTTTTTGAGGGAGGTGCTCCTAAAAAATGCTTTTGGNATTAAAGAGTTATTTGG
TATAAAGAGTATTAAANGCAATANAAGATTAATTCTGGTATTTTAATGACATAAATTACCAAATGGATTGGTAAT
TACAGTGGCTAGAGTGGTCCATTCATTTNCNCTGTATTTGTTACCTGAGGAAAAATTACTAAGTTGGGGCTTTCG
TTTTTAGAATTAAATATGGGTGATGTTGAGAAAGGCAAGAAGATTTTTATTATGAAGTGTTCCCAGTGCCACACC
GTTGAAAAGGGAGGCAAGCACAAGACTGGGCCAAATCTCCATGGTCTCTTCGGGCGGAAGACAGGTCAGGCCCCT
GGATACTCTTACACAGCCGCCAATAAGAACAAAGGTAAGAGTCACTTGTTAAATGAAACAGTACAAAACGCACGA
ATGTAACCTGTGACACACTGTCAGGAGTGTGAAATACTTAACCGATGCATTGTTTCTTGTTTAGGCATCACCTGG
GGAGAGGATACACTGATGGAGTATTTGGAGAATCCCAAGAAGTACATCCCTGGAACAAAAATGATCTTTGTCGGC
ATTAAGAAGAAGGAAGAAAGGGCAGACTTGATAGCTTATCTCAAAAAAGCTACTAATGAGTAATAATTGGCCGCT
GCCTTATTTATTACAAAACAAATGTCTGATGACTTTTTTATGTGTTNNNNNNNNNNNNNNNNNNNNNNNNNNNNN
NNNNNNNNNNNNNNNNNNNNNNNNNNNNNNNNNNNNNNNNNNNNNNNNNNNNNNNNNNNNNNNNNNNNNNNNNNN
NNNNNNNNNNNNNNNNNNNNNNNNNNNNNNNNNNNNNNNNNNNNNNNNNNNNNNNNNNNNNNNNNNNNNNNNNNN
0
>Seq13 [organism=Trachypithecus francoisi] CYCS
NNNNNNNNNNNNNNNNNNNNNNNNNNNNNNNNNNNNNNNNNNNNNNNNNNNNNNNNNNNNNNNNNNNNNNNNNNN
NNNNNNNNNNNNNNNNNNNNNNNNNNNNNNNNNNNNNNNCGGCGTGTCCTTGGACTTAGAGAGTGGGGACGTCCT
GCTTCGGAGCGGGAATCTTTGTTGCGCCAGCGACTAAAAAGAGGTGAGAGCGGGTCGCGGAAGTCTCACCTGGTT
AGAGGCAGCGCTGTGGGCGGCGCGCACTCGCGAGCGACCGAGACCCACGCGGGGTAGCCTCCTAGTGGAGCCCAC
GCTGGGTGGGAGGGCCGGGAGTGAGGACCCTGGACTGTGGTCAGACCGAGCCGGGCGAGTAACGGCTTGAGGTGC
GATGGAGCCCTAACTAGGGACAGGTATGGTCTCGGTCAGGGACTAGAGGCGGCTTAGATACAGATCAGAGGAAGA
TGCGGCCCCTTCCGTAGTGGTTGCTGAGGGGCTATGGAAATGATAGGCAAGACTTCCTACCCGGAAAGCCGAAGC
TTAGCGCTTCACGTTCTCCTTCAGAGGGCAAAAGCTGTTGCTCTTCTAATAAGGGGCCATTTCTTTACGTGGGCA
CATTTCTTCCGTCAGTCGTTCTAACATCCTAGAAACAGTTTCATCAGTCACCTTGAAACCGACCTGGATGGGTGA
CCTCATGTTCGCCCCAGGGGATCACAGGTAGGAGAGTTGGGATGTCCCGGGGGGACCGTGCAGCCTGCCCCTGCG
CTCCCATTTGCAAGTTCGAGTGTCAGGCTACTCCTGTGACCTGGGCAGGTAGAAACAGCCAGTACCGCTTTTTAA
ACATTTGTGTGCTTTGCAATATCCTCAGGGAGAGGTGGCTTTACTTTGTAGTAAGATTAAATGACTAGGCCTTCT
TAAAAGTTGAAATTGTGGTGATTTTGGCTTAATGTGATCGCCCTTCAGCTTCAGATCTGTGACTTCGTGACCATG
ATTTTCTCTTCTGAAACTGGAGTTTGAATTAGGTTCCCTCTTTGCTTGCTTGGGCTTTAACGTTCCTTCACGTAT
ACACACAAAAATAGGTTTTTGAGGAGGTGCTCCTAAAAAATGTTTTTGGTATTAAAGAGTATTTGGTATAAAGAG
TATTAAAGCAATACAAGATTAATTCTGGTATTTAATGACATAAATTACCAATGGATTGGTAATTAAGTGGCTAGA
GTGGTCATTCATTTACACTGTATTTGTTACCTGAGGAAAAATTACTAAGTTGGGGCTTTCGTTTTTAGAATTAAA
TATGGGTGATGTTGAGAAAGGCAAGAAGATTTTTATTATGAAGTGTTCCCAGTGCCACACCGTTGAAAAGGGAGG
CAAGCACAAGACTGGGCCAAATCTCCATGGTCTCTTCGGGCGGAAGACAGGTCAGGCCCCTGGATACTCTTACAC
AGCCGCCAATAAGAACAAAGGTAAGAGTCACTTGTTAAATGAAACAGTACAAAACGCACGAATGTAACCTGTGAC
ACACTGTCAGGAGTGTGAAATACTTAACCGATGCATTGTTTCTTGTTTAGGCATCACCTGGGGAGAGGATACACT
GATGGAGTATTTGGAGAATCCCAAGAAGTACATCCCTGGAACAAAAATGATCTTTGTCGGCATTAAGAAGAAGGA
AGAAAGGGCAGACTTGATAGCTTATCTCAAAAAAGCTACTAATGAGTAATAATTGGCCGCTGCCTTATTTATTAC
AAAACANNNNNNNNNNNNNNNNNNNNNNNNNNNNNNNNNNNNNNNNNNNNNNNNNNNNNNNNNNNNNNNNNNNNN
NNNNNNNNNNNNNNNNNNNNNNNNNNNNNNNNNNNNNNNNNNNNNNNNNNNNNNNNNNNNNNNNNNNNNNNNNNN
NNNNNNNNNNNNNNNNNNNNNNNNNNNNNNNNNNNNNNNNNNNNNNNNNNNNNNNNNNNNNNNNNNNNNNN
>Seq14 [organism=Chlorocebus aethiops] CYCS
NNNNNNNNNNNNNNNNNNNNNNNNNNNNNNNNNNNNNNNNNNNNNNNNNNNNNNNNNNNNNNNNNNNNNNNNNNN
NNNNNNNNNNNNNNNNNNNNNNNNNNNNNNNNNNNNNNNNNNNNNNNNNNNNNNNNNNNNNNNNGGGGACGTCCT
GCGTTGGAGCGGGAATCTTCCTTGCGCCGCGATTAAAGAGGTGAGAGCGGGTCGCGGAAGCCGCACCTGGTTAGA
GGCAGAGCTGTGGGCAGCGCGCACTCGCGAGCGACCGAGATCCACGCGGGGAGCCTCCGAGTGGAGCCCGCGCTG
GGTGGGAGGGCCGGGAGTGAGGACCCTGGACTGTGGTCAGACCGAGCCGGGCGAGTAACCGCTTGAGGTGCGGCG
GAGCCCTAACTAGGGACAGGTATGGTCTCAGTCAGGGACTAGAGGCGGCTTAGATACAGATCCGAGGAAGACGCG
GCCCCTTCCGTAGTGGTTGCTGAGGGGCTATGGAAATGATAGGCAAGACTTCCCACCCGGAAAGCCGAAGCTTAG
CACTTCACGTTCTCCTTCAGAGGGCAAAAGCTGTTGCTCTTCTAATAAGGGGCCATTTCTTTACGTGGGCACGTT
TCTTCCGTCAGTCGTTCTGACATCCTAGAAACAGTTTCATCAGTCACCTTGAAACCGACCTGGATGGGTGACCTC
ATGTTCGCCCCAGGGGATCACAGGTAGGAAAGTTGGGATGTCCCGGGGGACCGTGCAGCCTGCCCCTGCGTTCCC
ATTTACAAGTTCGCGTGTCAGGCTACTCCTGTGAACTGGGCAGGTAGAAACAGCCAGTACCGCTTTTTAAACATT
TGTGTGCTTTGTAATATCTTCAGGGAGAGGTAGCTTTACATTGTAGTAAGATTAAATGACTAGGCCTTCTTAAAA
ATTGAAATTGTGGTGATTCTGGCTTAATGTGATCGCCCTTCAGCTTCAGATCTGTGACTTAGTGACCATGATTTT
CTCTTCTGAAACTGGAGTTTGAATTAGGTTCCCTCTTTGCTTGCTTGGGCTTTAACGTTCCTTCACGTATACACA
CGAAAATAGGTTTTTGAGGAGGTGCTCCTAAAAAATGTTTTTGGTATTAAAGAGTATTTGGTATAAAGAGTATTA
AAAGCAATACAAGATTAATTCTGGTATTTAATGACATAAATTACCAATGGATTTGGTAATTAAGTGGCTAGAGTG
GTCATTCATTTACACTGTATTTGTTACCTGAGGAAAAATTACTAAGTTGGGGCTTTCGTTTTTAGAATTAAATAT
GGGTGATGTTGAGAAAGGCAAGAAGATTTTTATTATGAAGTGTTCCCAGTGCCACACCGTTGAAAAGGGAGGCAA
GCACAAGACTGGGCCAAATCTCCATGGTCTTTTCGGGCGGAAGACAGGTCAGGCCCCTGGATACTCTTACACAGC
CGCCAATAAGAACAAAGGTAAGAGTCACTTGTTAAATAAAACAGTACAAAACGCACGAATGTCACCTGTGACACA
CTATCAGGAGTGTGAAATACTTACCCGATGCATTCTTTCTTATTTAGGTATCACCTGGGGAGAGGATACACTGAT
GGAGTATTTGGAGAATCCCAAGAAGTACATCCCTGGAACAAAAATGATCTTTGTCGGCATTAAGAAGAAGGAAGA
AAGGGCAGACTTGATAGCTTATCTCAAAAAAGCTACTAATGAGTAATAATTGGCCACTGCCTTATTTATTACAAA
ACAAATGTCTCATGACTTTTTTATGTGTACCATACTTAATAGATCTCNNNNNNNNNNNNNNNNNNNNNNNNNNNN
NNNNNNNNNNNNNNNNNNNNNNNNNNNNNNNNNNNNNNNNNNNNNNNNNNNNNNNNNNNNNNNNNNNNNNNNNNN
NNNNNNNNNNNNNNNNNNNNNNNNNNNNNNNNNNNNNNNNNNNNNNNNNNNNNNNNN
>Seq15 [organism=Macaca nemestrina] CYCS
NNNNNNNNNNNNNNNNNNNNNNNNNNNNNNNNNNNNNNNNNNNNNNNNNNNNNNNNNNNNNNNNNNNNNNNNNNN
NNNNNNNNNNNNNNNNNNNNNNNNNNNNNNNNNNNNNNNNNNNNNNNNNNNNNNNNNNNNNNNNNNNNNNGTCCT
GCTTTGGACGGGAATCTTCGTTGCGCCAACGACTAAAAAGAGGTGAGAGCGGGTCGCGGAAGCCGCACCTGGTTA
GAGGCAGAGCTGTGGGCGGCGCGCACTCGCGAGCGACCGAGACCCACGCGGGGAGCCTCCGAGTGGAGCCCGCGC
TGCGTGGGAGGGCCGGGAGTGAGGACCCTGGACTGTGGTCAGACCGAACCGGGCGAGTAACCGCTTGAGGTGCGG
CGGCCCTAACTAGGGACAGGTATGGTCTCAGTCAGGGACTAGAGGCGGCTTAGATGCAGATCCGAGGAAGACGCG
GCCCCTTTCGTAGTGGTTGCTGAGGGGCTATGGAAATGATAGGCAAGACTTCCCACCCGGAAAGCCGAAGCTTAG
CACTTCACGTTCTCCTTCAGAGGGCAAAAGCTGTTGCTCTTCTAATAAGGGGCCATTTCTTTACGTGGGCACGTT
TCTTCCGTCAGTCGTTCTGACATCCTAGAAACAGTTTCATCAGTCACCTTGAAACCGACCTGGATGGGTGACCTC
ATGTTCGCCCCGGGGGATCACAGGTAGGAGAGTGGGGATGTCCTGGGGGGACCGTGCAGCCTGCCCCTGCGTTGC
CATTTACAAGTTCGAGTGTCAGGCTACTCCTGTGACCTGGGCAGGTAGAAACAGCCAGTACCGCTTTTTAAATAT
TTGTGTGCTTTGCAATATCCTCAGGAAGAGGTAGCTTTACATGGTAGTAAGATTAAATGACTAGGCCTTCTTAAA
AATTGAAATTGTGGTGATTTTGGCTTAATGTGATCACCCTTCAGCTTCAGATCTGTGACTTAGTGACCATGATTT
TCTCTTCTGAAACTGGAGTTTGAATTAGGTTCCCTCTTTGCTTGCTTGGGCTTTAACGTTCCTTCACGTGTACAC
ACGAAAATAGGTTTTTTGAGGAGGTGCTCCTAAAAAATGTTTTTGGTATTAAAGAGTATTTGGTATAAAGAGTAT
TAAAGCAATACAAGATTAATTCTGGTATTTAATGACATAAATTACCAATGGATTGGTAATTAAGTGGCTAGAGTG
GTCATTCATTTACACTGTATTTGTTACCTGAGGAAAAATTACTAAGTTGGGGCTTTCGTTTTTAGAATTAAATAT
GGGTGATGTTGAGAAAGGCAAGAAGATTTTTATTATGAAGTGTTCCCAGTGCCACACCGTTGAAAAGGGAGGCAA
GCACAAGACTGGGCCAAATCTCCATGGTCTCTTCGGGCGGAAGACAGGTCAGGCCCCTGGATACTCTTACACAGC
CGCCAATAAGAACAAAGGTAAGAGCCACTTGTTAAATAAAATAAAACAGTACAAAACGCACGAATGTCACCTGTG
ACACACTATGAGGAGTGTGAAATACTTAACCGATGCATTCTTTCTTGTTTAGGCATCACCTGGGGAGAGGATACA
CTGATGGAGTATTTGGAGAATCCCAAGAAGTACATCCCTGGAACAAAAATGATCTTTGTCGGCATTAAGAAGAAG
GAAGAAAGGGCAGACTTGATAGCTTATCTCAAAAAAGCTACTAATGAGTAATAATTGGCCACTGCCTTATTTATT
ACAAAACAAANNNNNNNNNNNNNNNNNNNNNNNNNNNNNNNNNNNNNNNNNNNNNNNNNNNNNNNNNNNNNNNNN
NNNNNNNNNNNNNNNNNNNNNNNNNNNNNNNNNNNNNNNNNNNNNNNNNNNNNNNNNNNNNNNNNNNNNNNNNNN
NNNNNNNNNNNNNNNNNNNNNNNNNNNNNNNNNNNNNNNNNNNNNNNNNNNNNNNNNNNNNNNNNNNNNNN
>Seq16 [organism=Macaca cyclopis] CYCS
NNNNNNNNNNNNNNNNNNNNNNNNNNNNNNNNNNNNNNNNNNNNNNNNNNNNNNNNNNNNNNNNNNNNNNNNNNN
NNNNNNNNNNNNNNNNNNNNNNNNNNNNNNNNNNNNNNNCGGCGTGTCCTTGGACTTAGAGAGTGGGGACGTCCT
GCTTTGGAGCGGGAATATTCGTTGCGCCAGCGACTAAAAAGAGGTGAGAGCGGGTCGCGGAAGCCGCACCTGGTT
AGAGGCAGAGCTGTGGGCGGCGCGCACTCGCGAGCGACCGAGACCCACGCGGGGAGCCTCCGAGTGGAGCCCGCG
CTGCGTGGGAGGGCCGGGAGTGAGGACCCGGGACTGTGGTCAGACCGAACCGGGCGAGTAACCGCTTGAGGTGCG
GCGGCCCTAACTAGGGACAGGTATGGTCTCAGTCAGGGACTAGAGGAGGTTTAGATACAGATCCGAGGAAGACGC
GGCCCCTTTCGTAGTGGTTGCTGAGGGGCTATGGAAATGATAGGCAAGACTTCCCACCCGGAAAGCCGAAGCTTA
GCACTTCACGTTCTCCTTCAGAAGGCAAAAGCTGTTGCTCTTCTAATAAGGGGCCATTTCTTTACGTGGGCACGT
TTCTTCCGTCAGTCGTTCTGACATCCTAGAAACAGTTTCATCAGTCACCTTGAAACCGACCTGGATGGGTGACCT
CATGTTCGCCCCGGGGGATCACAGGTAGGAGAGTGGGGATGTCCTGGGGGGACCGTGCAGCCTGCTCCTGCGTTC
CCATTTACAAGTTCGAGTGTCAGGCTACTCCTGTGACCTGGGCAGGTAGAAACAGCCAGTACCGCTTTTTAAATA
TTTGTGTGCTTTGCAATATCCTCAGGAAGAGGTAGCTTTACATGGTAGTAAGATTAAATGACTAGGCCTTCTTAA
AAATTGAAATTGTGGTGATTTTGGCTTAATGTGATCGCCCTTCAGCTTCAGATCTGTGACTTAGTGACCATGATT
TTCTCTTCTGAAACTGGAGTTTGAATTAGGTTCCCTCTTTGCTTGCTTGGGCTTTAACGTTCCTTCACGTGTACA
CACGAAAATAGGTTTTTGAGGAGGTGCTCCTAAAAAATGTTTTTGGTATTAAAGAGTATTTGGTATAAAGAGTAT
TAAAGCAATACAAGATTAATTCTGGTATTTAATGACATAAATTACCAATGGATTGGTAATTAAGTGGCTAGAGTG
GTCATTCATTTACACTGTATTTGTTACCTGAGGAAAAATTACTAAGTTGGGGCTTTCGTTTTTAGAATTAAATAT
GGGTGATGTTGAGAAAGGCAAGAAGATTTTTATTATGAAGTGTTCCCAGTGCCACACCGTTGAAAAGGGAGGCAA
GCACAAGACTGGGCCAAATCTCCATGGTCTCTTCGGGCGGAAGACAGGTCAGGCCCCTGGATACTCTTACACAGC
CGCCAATAAGAACAAAGGTAAGAGCCACTTGTTAAATAAAATAAAACAGTACAAAACGCACGAATGTCACCTGTG
ACACACTATGAGGAGTGTGAAATACTTAACCGATGCATTGTTTCTTGTTTAGGCATCACCTGGGGAGAGGATACA
CTGATGGAGTATTTGGAGAATCCCAAGAAGTACATCCCTGGAACAAAAATGATCTTTGTCGGCATTAAGAAGAAG
GAAGAAAGGGCAGACTTGATAGCTTATCTCAAAAAAGCTACTAATGAGTAATAATTGGCCACTGCCTTATTTATT
ACAAAACAAATGTCTCATGACTTTTTTATGTGTACCATACTTTAATAGATCTCATACACCAGAATTCAGATCATG
AAAACNNNNNNNNNNNNNNNNNNNNNNNNNNNNNNNNNNNNNNNNNNNNNNNNNNNNNNNNNNNNNNNNNNNNNN
NNNNNNNNNNNNNNNNNNNNNNNNNNNNNNNNNNNNNNNNNNNNNNNNNNNNNNNNNNNNNNN
>Seq17 [organism=Macaca arctoides] CYCS
NNNNNNNNNNNNNNNNNNNNNNNNNNNNNNNNNNNNNNNNNNNNNNNNNNNNNNNNNNNNNNNNNNNNNNNNNNN
NNNNNNNNNNNNNNNNNNNNNNNNNNNNNNNNNNNNACCGGCGATGTCCTTGGACTTAGAGAGTGGGGACGTCCT
GCTTTGGAGCGGGAATCTTCGTTGCGCCAGCGACTAAAAAGAGGTGAGAGCGGGTCGCGGAAGCCGCACCTGGTT
AGAGGCAGAGCTGTGGGCGGCGCGCACTCGCGAGCGACCGAGACCCACGCGGGGAGCCTCCGAGTGRAGCCCGCG
CTGCGTGGGAGGGCCGGGAGTGAGGRCCCTGGACCGTGGTCAGACCGAACCGGGCGAGTAACCGCTTGAGGTGCG
GCGGCCCTAACTAGGGACAGGTATGGTCTCAGTCAGGGACTAGAGGCGGCTTAGATACAGATCCGAGGAAGACGC
GGCCCCTTTCGTAGTGGTTGCTGAGGGGCTATGGAAATGATAGGCAAGACTTCCCACCCGGAAAGCCGAAGCTTA
GCACTTCACGTTCTCCTTCAGAGGGCAAAAGCTGTTGCTCTTCTAATAAGGGGCCATTTCTTTACGTGGGCACGT
TTCTTCCGTCAGTCGTTCTGACATCCTAGAAACAGTTTCATCAGTCACCTTGAAACCGACCTGGATGGGTGACCT
CATGTTCGCCCCGGGGGATCACAGGTAGGAGAGTGGGGATGTCCTGGGGGGACCGTGCAGCCTGCCCCTGCGTTC
CCATTTACAAGTTCGAGTGTCAGGCTACTCCTGTGACCTGGGCAGGTAGAAACAGCCAGTACYGCTTTTTAAATA
TTTGTGTGCTTTGCAATATCCTCAGGAAGAGGTAGCTTTACATGGTAGTAAGATTAAATGACTAGGCCTTCTTAA
AAATTGAAATTGTGGTGATTTTGGCTTAATGTGATCGCCCTTCAGCTTCAGATCTGTGACTTAGTGACCATGATT
TTCTCTTCTGAAACTGGAGTTTGAATTAGGTTCCCTCTTTGCTTGCTTGGGCTTTAACGTTCCTTCACGTGTACA
CACGAAAATAGGTTTTTGAGGAGGTGCTCCTAAAAAATGTTTTTGGTATTAAAGAGTATTTGGTATAAAGAGTAT
TAAAGCAATACAAGATTAATTTTGGTATTTAATGACATAAATTACCAATGGATTGGTAATTAAGTGGCTAGAGTG
GTCATTCATTTGCACTGTATTTGTTACCTGAGGAAAAATTACTAAGTTGGGGCTTTCGTTTTTAGAATTAAATAT
GGGTGATGTTGAGAAAGGCAAGAAGATTTTTATTATGAAGTGTTCCCAGTGCCACACCGTTGAAAAGGGAGGCAA
GCACAAGACTGGGCCAAATCTCCATGGTCTCTTCGGGCGGAAGACAGGTCAGGCCCCTGGATACTCTTACACAGC
CGCCAATAAGAACAAAGGTAAGAGCCACTTGTTAAATAAAATAAAACAGTACAAAACGCACGAATGTCACCTGTG
ACACACTATGAGGAGTGTGAAATACTTAACCGATGCATTGTTTCTTGTTTAGGCATCACCTGGGGAGAGGATACA
CTGATGGAGTATTTGGAGAATCCCAAGAAGTACATCCCTGGAACAAAAATGATCTTTGTCGGCATTAAGAAGAAG
GAAGAAAGGGCAGACTTGATAGCTTATCTCAAAAAAGCTACTAATGAGTAATAATTGGCCACTGCCTTATTTATT
ACAAAACAAATGTCTCATGACTTTTTTATGTGTACCATACTTTAATAGATCTCATACACCAGAATTCAGATCATG
AAANNNNNNNNNNNNNNNNNNNNNNNNNNNNNNNNNNNNNNNNNNNNNNNNNNNNNNNNNNNNNNNNNNNNNNNN
NNNNNNNNNNNNNNNNNNNNNNNNNNNNNNNNNNNNNNNNNNNNNNNNNNNNNNNNNNNNNNN
>Seq18 [organism=Macaca sylvanus] CYCS
NNNNNNNNNNNNNNNNNNNNNNNNNNNNNNNNNNNNNNNNNNNNNNNNNNNNNNNNNNNNNNNNNNNNNNNNNNN
NNNNNNNNNNNNNNNNNNNNNNNNNNNNNNNNNNNNNNNNNNNNNNNNNNNNNNNTTAGTATATGGGGACGTCCT
GCTTTGGAGCGGGATCTTCGTTGCGCCAGCGACTAAAAAGAGGTGAGAGCGGGTCGCGGAAGCCGCACCTGGTTA
GAGGCAGAGCTGTGGGCGGCGCGCACTCGCGAGCGACCGAGACCCACGCGGGGAGCCTCCGAGTGGATCCCGCGC
TGCGTGCGAGGGCCGGGAGTGAGGACCCTGGACTGTGGTCAGACCGAACCGGGCGAGTAACCGCTTGAGGTGCGG
CGGCCCTAACTAGGGACAGGTATGGTCTCAGTCAGGGACTAGAGGCGGCTTAGATACAGATCCGAGGAAGACGCG
GCCCCTTTCGTAGTGGTTGCTGAGGGGCTATGGAAATGATAGGCAAGACTTCCCACCCGGAAAGCCGAAGCTTAG
CACTTCACGTTCTCCTTCAGAGAGCAAAAGCTGTTGCTCTTCTAATAAGGGGCCATTTCTTTACGTGGGCACGTT
TCTTCCGTCAGTCGTTCTGACATCCTAGAAACAGTTTCATCAGTCACCTTGAAACCGACCTGGATGGGTGACCTC
ATGTTCGCCCCGGGGGATCACAGGTAGGAGAGTGGGGATGTCCTGGGGGGACCGTGCAGCCTGCCCCTGCGTTCC
CATTTACAAGTTCGAGTGTCAGGCTACTCCTGTGACCTGGGCAGGTAGAAACAGCCAGTACCGCTTTTTAAATAT
TTGTGTGCTTTGCAATATCCTCAGGAAGAGGTAGCTTTACATGGTAGTAAGATTAAATGACTAGGCCTTCTTAAA
AATTGAAATTGTGGTGATTTTGGTTTAATGTGATCGCCCTTCAGCTTCAGATCTGTGACTTAGTGACCATGATTT
TCTCTTCTGAAACTGGAGTTTGAATTAGGTTCCCTCTTTGCTTGCTTGGGCTTTAACGTTCCTTCACGTGTACAC
ACGAAAATAAGTTTTTGAGGAGGTGCTCCTAAAAAATGTTTTTGGTATTAAAGAGTATTTGGTGTAAAGAGTATT
AAAGCAATACAAGATTAATTCTGGTATTTAATGACATAAATTACCAATGGATTGGTAATTAAGTGGCTAGAGTGG
TCATTCATTTACACTGTATTTGTTACCTGAGGAAAAATTACTAAGTTGGGGCTTTCGTTTTTAGAATTAAATATG
GGTGATGTTGAGAAAGGCAAGAAGATTTTTATTATGAAGTGTTCCCAGTGCCACACCGTTGAAAAGGGAGGCAAG
CACAAGACTGGGCCAAATCTCCATGGTCTCTTCGGGCGGAAGACAGGTCAGGCCCCTGGATACTCTTACACAGCC
GCCAATAAGAACAAAGGTAAGAGCCACTTGTTAAACAAAACAGTACAAAACGCACGAATGTCACCTGTGACACAC
TATCAGGAGTGTGAAATACTTAACCGATGCATTCTTTCTTGTTTAGGCATCACCTGGGGAGAGGATACACTGATG
GAGTATTTGGAGAATCCCAAGAAGTACATCCCTGGAACAAAAATGATCTTTGTCGGCATTAAGAAGAAGGAAGAA
AGGGCAGACTTGATAGCTTATCTCAAAAAAGCTACTAATGAGTAATAATTGGCCACTGCCTTATTTATTACAAAA
CAAATGTCTCATGACTTTTTTATGTGTACCATACTTTAATAGATCTCAATCNNNNNNNNNNNNNNNNNNNNNNNN
NNNNNNNNNNNNNNNNNNNNNNNNNNNNNNNNNNNNNNNNNNNNNNNNNNNNNNNNNNNNNNNNNNNNNNNNNNN
NNNNNNNNNNNNNNNNNNNNNNNNNNNNNNNNNNNNNNNNNNNNNNNNNNNNNNNNN
>Seq19 [organism=Mandrillus leucophaeus] CYCS
NNNNNNNNNNNNNNNNNNNNNNNNNNNNNNNNNNNNNNNNNNNNNNNNNNNNNNNNNNNNNNNNNNNNNNNNNNN
NNNNNNNNNNNNNNNNNNNNNNNNNNNNNNNNNNNNNNNNNNNNNNNNNNNNNNNGTCCTGCTTTGGAGCGGGAA
TCTTCGTTGCGCCAGCGACTAAAAAGAGGTGAGAGCGGGTCGCGGAAGCCGCACCTGGTTAGAGGCAGAGCTGTG
GGCGGCGCGCACTCGCGAGCGACCGAGACCCACGCCGGGAGCCTCCGAGTGGAGCCCGCGCTGGGTGGGAGGGCC
GGGAGTGAGGACCCTGGACTGTGGTCAGACCGAACCGGGCGAGTAACCGCTTGAGGTGCGGCCGCCCTAACTAGG
GGCAGGTATGGTCTCAGTCAGGGACTAGAGGCGGCTTAGATACAGATCCGAGGAAGACGCGGCCCCTTTCGTAGT
GGTTGCTGAGGGGCTATGGAAATGATAGGCAAGACTTCCCACCCGGAAAGCCGAAGCTTAGCCCTTCACGTTCTC
CTTCAGAGGGCAAAAGCTGTTGCTCTTCTAATAAGGGGCCATTTCTTTACGTGGGCACGTTTCTTCCGTCAGTCG
TTCTGACATCCTAGAAACAGTTTCATCAGTCACCTTGAAACCGACCTGGATGGGTGACCTCATGTTCGCCCCGGG
GGATCACAGGTAGGAGAGTGGGGATGYCCTGGGGGGACCGTGCAGCCTGCCCCTGCGTTCCCATTTACAAGTTCG
AGTGTCAGGCTACTCCTGTGACCTGGGCAGGTAGAAACAGCCAGTACTGCTTTTTAAACATTTGTGTGCTTTGCA
ATATCCTCAGGGAGAGGTAGCTTTACATGGTAGTAAGATTAAATGACTAGGCCTTCTTAAAAATTGAAATTGTGG
TGATTTTGGCTTAATGTGATCGCCCTTCAGCTTCAGATCTGTGACTTAGTGACCATGATTTTCTCTTCTGAAACT
GGAGTTTGAATTAGGATCCCTCTTTGCTTGCTTGAGCTTTAACGTACCTTCACGTGGTACACACAGAAAATAGAG
TTTTTGGAGGAGGTGCTCCTAAAAAATGTTTTTGGTATTAAAGAGTATTTGGTTATAAAGAGTATTAAAGCAATA
CAAGATTAATTCCTGGTATTTAATGACATAAATTACCAATGGATTGGTAGTTAAGTGGCTAGAGTGGTCATTCAT
TTACACTGTATTTGTTACCTGAGGAAAAATTACTAAGTTGGGGGCTTTCGTTTTTAGAATTAAATATGGGTGATG
TTGAGAAAGGCAAGAAGATTTTTATTATGAAGTGTTCCCAGTGCCACACCGTGGAAAAGGGAGGCAAGCACAAGA
CTGGGCCAAATCTCCATGGTCTCTTCGGGCGGAAGACAGGTCAGGCCCCTGGATACTCTTACACAGCCGCCAATA
AGAACAAAGGTAAGAGCCACTTGTTAAATAAAACAGTACAAAACGCACGAATGTCACCTGTGACACACTATGAGG
AGTGTGAAATACTTAACCGATGCATTCTTTCTTGTTTAGGCATCACCTGGGGAGAGGATACACTGATGGAGTATT
TGGAGAATCCCAAGAAGTACATTCCTGGAACAAAAATGATCTTTGTCGGCATTAAGAAGAAGGAAGAAAGGGCAG
ACTTGATAGCTTATCTCAAAAAAGCTACTAATGAGTAATAATTGGCCACTGCCTTATTTATTACAAAACAAATGT
CTGATGAGTTTTTTATGTGTACCATACTTAATAGTNNNNNNNNNNNNNNNNNNNNNNNNNNNNNNNNNNNNNNNN
NNNNNNNNNNNNNNNNNNNNNNNNNNNNNNNNNNNNNNNNNNNNNNNNNNNNNNNNNNNNNNNNNNNNNNNNNNN
NNNNNNNNNNNNNNNNNNNNNNNNNNNNNNNNNNNNNNNNNNNNNNNNN
>Seq20 [organism=Theropithecus gelada] CYCS
NNNNNNNNNNNNNNNNNNNNNNNNNNNNNNNNNNNNNNNNNNNNNNNNNNNNNNNNNNNNNNNNNNNNNNNNNNN
NNNNNNNNNNNNNNNNNNNNNNNNNNNNNNNNNNNNNNNNNNNNNNNNNNNNNNNTTAGTAATGGGGACGTACTG
CTTTGGAGCGGGAATCTTCGTTGCGCCAGCGACTAAAAAGAGGTGAGAGCGGGTCGCGGAAGCCGCACCTGGTTA
GAGGCAGAGCTGTGGGCGGCGCGCACTCGCGAGCGACCGAGACCCACGCGGGGAGCCTCCGAGTGGAGCCCGCGC
TGGGTGGGAGGGCCGGGAGTGAGGACCCTGGACTGTGGTCAGACCGAACCGGGCGAGTAACCGCTTGAGGTGCGG
CCGCCCTAACTAGGGACAGGTATGGTCTCAGTCAGGGACTAGAGGCGGCTTAGATACAGATCCGAGGAAGACGCG
GCCCCTTTCGTAGTGATTGCTGAGGGGCTAGGGAAATGATAGGCAAGACTTCCCACCCGGAAAGCCGAAGCTTAG
CACTTCACGTTCTCCTTCAGAGGGCAAAAGCTGTTGCTCTTCTAATAAGGGGCCATTTCTTCACGTGGGCACGTT
TCTTCCGTCAGTCGTTCTGACATCCTAGAAACAGTTTCATCAGTCACCTTGAAACCGACCTGGATGGGTGACCTC
ATGTTCGCCCCGGGGGATCACAGGTAGGAGAGTGGGGATGTCCTGGGGGGACCGTGCAGCCTGCCCCTGCGTTCC
CATTTACAAGTTCGAGTGTCAGGCTACTCCTGTGACCTGGGCAGGTAGAAACAGCCAGTACCGCTTTTTAAACAT
TTGTGTGCTTTGTAATATCCTCAGGGAGAGGTAGCTTTACATGGTAGTAAGATTAAATGACTAGGCCTTCCTAAA
AATTGAAATTGTGGTGATTTTGGCTTAATGTGATCGCCCTTCAGCTTCAGATCTGTGACTTAGTGACCATGATTT
TCTCTTCTGAAACTGGAGAGTTGAATTAGGTTCCCTCTTTGCTTGCTTGGGCTTTAACGTTCCTTCACGTGTACA
CACGAAAATAGGTTTTTGAGGAGGTGCTCTAAAAAATGTTTTTGGTATTAAAGAGTATTTGGTATAAAGAGTATT
AAAGCAATACAAGATTAATTCTGGTATTTAATGACATAAATTACCAATGGATTGGTAATTAAGTGGCTAGAGTGG
TCATTCATTTACACTGTATTTGTTACCTGAGGAAAAATTACTAAGTTGGGGCTTTCGTTTTTAGAATTAAATATG
GGTGATGTTGAGAAAGGCAAGAAGATTTTTATTATGAAGTGTTCCCAGTGCCACACCGTTGAAAAGGGAGGCAAG
CACAAGACTGGGCCAAATCTCCATGGTCTCTTCGGGCGGAAGACAGGTCAGGCCCCTGGATACTCTTACACAGCC
GCCAATAAGAACAAAGGTAAGAGCCACTTGTTAAATAAAATAAAACAGTACAAAACGCACGAATGTCACCTGTGA
CACACTATGAGGAGTGTGAAATACTTAACCGATGCATTCTTTCTTGTTTAGGCATCACCTGGGGAGAGGATACAC
TGATGGAGTATTTGGAGAATCCCAAGAAGTACATCCCTGGAACAAAAATGATCTTTGTCGGCATTAAGAAGAAGG
AAGAAAGGGCAGACTTGATAGCTTATCTCAAAAAAGCTACTAATGAGTAATAATTGGCCACTGCCTTATTTATTA
CAAAACAAATGTCTCATGACTTTTTTATGTGTACCATACTTTAATAGATCTCATCNNNNNNNNNNNNNNNNNNNN
NNNNNNNNNNNNNNNNNNNNNNNNNNNNNNNNNNNNNNNNNNNNNNNNNNNNNNNNNNNNNNNNNNNNNNNNNNN
NNNNNNNNNNNNNNNNNNNNNNNNNNNNNNNNNNNNNNNNNNNNNNNNNNNNNNNNNNNNNN
>Seq21 [organism=Papio anubis] CYCS
NNNNNNNNNNNNNNNNNNNNNNNNNNNNNNNNNNNNNNNNNNNNNNNNNNNNNNNNNNNNNNNNNNNNNNNNNNN
NNNNNNNNNNNNNNNNNNNNNNNNNNNNNNNNCGATTACCGGCGTGTCCTTGGACTTAGAAAGTGGGGACGTCCT
GCTTTGGAGCGGGAATCNTCGTTGCGCCAGCGACTAAAAAGAGGTGAGAGCGGGTCGCGGAAGCCGCACCTGGTT
AGAGGCAGAGCTGTGGGCGGCGCGCACTCGCGAGCGGCCGAGACCCACGCGGGGAGCCTCCGAGTGGAGCCCGCG
CTGGGTGGGAGGGCCGGGAGTGAGGACCCTGGACTGTGGTCAGACCGAACCGGGCGAGTAACCGCTTGAGGTGCG
GCCGCCCTAACTAGGGACAGGTATGGTCTCAGTCAGGGACTAGAGGCGGCTTAGATACAGATCCGAGGAAGACGC
GGCCCCTTTCGTAGTGGTTGCTGAGGGGCTATGGAAATGATAGGCAAGACTTCCCACCCGGAAAGCCGAAGCTTA
GCACTTCACGTTCTCCTTCAGAGGGCAAAAGCTGTTGCTCTTCTAATAAGGGGCCATTTCTTCACGTGGGCACGT
TTCTTCCGTCAGTCGTTCTGACATCCTAGAAACAGTTTCATCAGTCACCTTGAAACCGACCTGGATGGGTGACCT
CATGTTCGCCCCGGGGGATCACAGGTAGGAGAGTGGGGATGTCCYGGGGGGACCGTGCAGCCTGCTCCTGCGTTC
CCATTTACAAGTTCGAGTGTCAGGCTACTCCTGTGACCTGGGCAGGTAGAAACAGCCAGTACCGCTTTTTAAACA
TTTGTGTGCTTTGCAATATCCTCAGGGAGAGGTAGCTTTACATGGTAGTAAGATTAAATGACTAGGCCTTCTTAA
AAATTGAAATTGTGGTGATTTTGGCTTAATGTGATCGCCCTTCAGCTTCAGATCTGTGACTTAATGACCATGATT
TTCTCTTCTGAAACTGGAGTTTGAATTAGGTTCCCTCTTTGCTTGCTTGGGCTTTAACGTTCCTTCACGTGTACA
CACGAAAATAGGTTTTTGAGGAGGTGCTCCTAAAAAATGTTTTTGGTATTAAAGAGTATTTGGTATAAAGAGTAT
TAAAGCAATACAAGATTAATTCTGGTATTTAATGACATAAATTACCAATGGATTGGTAATTAAGTGGCTAGAGTG
GTCATTCATTTACACTGTATTTGTTACCTGAGGAAAAATTACTAAGTTGGGGCTTTCGTTWTTAGAATTAAATAT
GGGTGATGTTGAGAAAGGCAAGAAGATTTTTATTATGAAGTGTTCCCAGTGCCACACCGTTGAAAAGGGAGGCAA
GCACAAGACTGGGCCAAATCTCCATGGTCTCTTCGGGCGGAAGACAGGTCAGGCCCCTGGATACTCTTACACAGC
CGCCAATAAGAACAAAGGTAAGAGCCACTTGTTAAATAAAATAAAACAGTACAAAACGCACGAATGTCACCTGTG
ACACACTRTGAGGAGTGTGAAATACTTAACCGATGCATTCTTTCTTGTTTAGGCATCACCTGGGGAGAGGATACA
CTGATGGAGTATTTGGAGAATCCCAAGAAGTACATCCCTGGAACAAAAATGATCTTTGTCGGCATTAAGAAGAAG
GAAGAAAGGGCAGACTTGATAGCTTATCTCAAAAAAGCTACTAATGAGTAATAATTGGCCACTGCCTTATTTATT
ACAAAACAAATGTCTCATGACTTTTTTATGTGTACCATACTTTAATAGATCTCATACACCAGAATTCAGATCATG
AAANNNNNNNNNNNNNNNNNNNNNNNNNNNNNNNNNNNNNNNNNNNNNNNNNNNNNNNNNNNNNNNNNNNNNNNN
NNNNNNNNNNNNNNNNNNNNNNNNNNNNNNNNNNNNNNNNNNNNNNNNNNNNNNNNNNNNNNN
>Seq22 [organism=Papio hamadryas] CYCS
NNNNNNNNNNNNNNNNNNNNNNNNNNNNNNNNNNNNNNNNNNNNNNNNNNNNNNNNNNNNNNNNNNNNNNNNNNN
NNNNNNNNNNNNNNNNNNNNNNNNNNNNNNNNNNNNNACCGGCGTGTCCTTGGACTTAGAGAGTGGGGACGTCCT
GCTTTGGAGCGGGAATCTTCGTTGCGCCAGCGACTAAAAAGAGGTGAGAGCGGGTCGCGGAAGCCGCACCTGGTT
AGAGGCAGAGCTGTGGGCGGCGCGCACTCGCGAGCGGCCGAGACCCACGCGGGGAGCCTCCGAGTGGAGCCCGCG
CTGGGTGGGAGGGCCGGGAGTGAGGACCCTGGACTGTGGTCRGACCGAACCGGGCGAGTAACCGCTTGAGGTGCG
GCCGCCCTAACTAGGGACAGGTATGGTCTCAGTCAGGGGCTAGAGGCGGCTTAGATACAGATCCGAGGAAGACGC
GGCCCCTTTCGTAGTGGTTGCTGAGGGGCTATGGAAATGATAGGCAAGACTTCCCACCCGGAAAGCCGAAGCTTA
GCACTTCACGTTCTCCTTCAGAGGGCAAAAGCTGTTGCTCTTCTAATAAGGGGCCATTTCTTCACGTGGGCACGT
TTCTTCCGTCAGTCGTTCTGACATCCTAGAAACAGTTTCATCAGTCACCTTGAAACCGACCTGGATGGGTGACCT
CATGTTCGCCCCGGGGGATCACAGGTAGGAGAGTGGGGATGTCCTGGGGGGACCGTGCAGCCTGCTCCTGCGTTC
CCATTTACAAGTTCGAGTGTCAGGCTACTCCTGTGACCTGGGCAGGTAGAAACAGCCRGTACCGCTTTTTAAACA
TTTGTGTGCTTTGCAATATCCYCAGGGAGAGGTAGCTTTACATGGTAGTAAGATTAAATGACTAGGCCTTCTTAA
AAATTGAAATTGTGGTGATTTTGGCTTAATGTGATCGCCCTTCRGCTTCAGATCTGTGACTTAATGACCATGATT
TYCTCTTCTGAAACTGGAGTTTGAATTAGGTTCCCTCTTTGCTTGCTTGGGCTTTAACGTTCCTTCACGTGTACA
CACGAAAATAGGTTTTTGAGGAGGTGCTCCTAAAAAATGTTTTTGGTRTTAAAGAGTATTTGGTATAAAGAGTAT
TAAAGCAATACAAGATTAATTCTGGTATTTAATGACATAAATTACCAATGGATTGGTAATTAAGTGGCTAGAGTG
GTCATTCATTTACACTGTATTTRTTACCTGAGGAAAAATTACTAAGTTGGGGCTTTCGTTTTTAGAATTAAATAT
GGGTGATGTTAAGAAAGGCAAGAAGATTTTTATTATGAAGTGTTCCCAGTGCCACACCGTTGAAAAGGGAGGCAA
GCACAAGACTGGGCCAAATCTCTATGGTCTCTTCGGGCGGAAGACAGGTCAGGCCCCTGGATACTCTTACACAGC
CGCCAATAAGAACAAAGGTAAGAGCCACTTGTTAAATAAAATAAAACAGTACAAAACGCACGAATGTCACCTGTG
ACACACTATGAGGAGTGTGAAATACTTAMCCGATGCATTCTTTCTTGTTTAGGCATCACCTGGGGAGAGGATACA
CTGATGGAGTATTTGGAGAATCCCAAGAAGTACATCCCTGGAACAAAAATGATCTTTGTCGGCATTAAGAAGAAG
GAAGAAAGGGCAGACTTGATAGCTTATCTCAAAAAAGCTACTAATGAGTAATAATTGGCCACTGCCTTATTTATT
ACAAAACAAATGTCTCATGACTTTTTTATGTGTACCATACTTTAATAGATCTCATACACCAGAATTCAGATCATG
AAANNNNNNNNNNNNNNNNNNNNNNNNNNNNNNNNNNNNNNNNNNNNNNNNNNNNNNNNNNNNNNNNNNNNNNNN
NNNNNNNNNNNNNNNNNNNNNNNNNNNNNNNNNNNNNNNNNNNNNNNNNNNNNNNNNNNNNNN
>Seq23 [organism=Cercopithecus cephus] CYCS
NNNNNNNNNNNNNNNNNNNNNNNNNNNNNNNNNNNNNNNNNNNNNNNNNNNNNNNNNNNNNNNNNNNNNNCGGAG
CGAGTTTGGTTGCACTTACACCGGTACTTAAGCGCGGACCGGCGTGTCCTTGGACTTASAGAGTGGGGACGTCCT
GCGTTGGAGCGGGAATCTTCGTTGCGCCAGCGACTAAAAAGAGGTGAGAGCGGGTCGCGGAAGCAGCACCTGGTT
AGAGGCAGAGCTGTGGGCGGCGCGCACTCGCGAGCGACCGAGACCCACGCGGGGAGCCTCCGAGTGGAGCCCGCG
CTGGGTGGGAGGGCCGGGAGTGAGGACCCTGGACTGTGGTCAGACCGAGCCGGGCGAGTAACCGCTTGAGGTGCG
GCGGAGCCCCAACTAGGGACAGGTACGGTCTCAGTCAGGGACTAGAGGCGGCTTAGATACAGATCCGAGGAAGAC
GCGGCCCCTTCCRTAGTGGTTGCTGAGGGGCTATGGAAATGRTAGGCAAGACTTCCCACCCGGAAAGCCGAAGCT
TAGCACTTCACGTTCTCCTTCAGAAGGCAAAAGCTGTTGTTCTTCTAATAAGGGGCCATTTCTTTACGTGGGCAC
GTTTCTTCCGTCAGTCGTTCTGACATCCTAGAAACAGTTTCATCAGTCACCTTGAAACCGACCTGGATGGGTGAC
CTCATGTTCGCCCCAGGGGATCACAGGTAGGAGAGTTGGGATGTCCCGGGGGGACCGTGCAGCCTGCCCCTGCGT
TCCCATTTACAAGTTCGAGTGTCAGGCTACTCCTGTGAACTGGGCGGGTAGAAACAGCCAGTACCGCTTTTTAAA
CATTTGTGTGCTTTGCAATATCCTCAGGGAGAGGTAGCTTTACGTTGTAGTAAGATTAAATGACTAGGCCTTCTT
AAAAATTGAAATTGTGGTGATTCTGGCTTAATGTGATCGCCCTTCAGCTTCAGATCTGTGACTTAGTGACCATGA
TTTTCTCTTCTGAAACTGGAGTTTGAATTAGGTTCCCTCTTTGCTTGCTTGGGCTTTAACGTTCCTTCACGTATA
CACACGAAAATAGGTTTTTGAGGAGGTGCTCCTAAAAAATGTTTTTGGTATTAAAGAGTATTTGGTATAAAGAGT
ATTAAAGCAATACAAGATTARTTCTGGTGTTTAATGACATAAATTACCAATGGATTGGTAATTAAGTGGCTAGAG
TGGTCATTCATTTACACTGTATTTGTTACCTGAGGAAAAATTACTAAGTTGGGGCTTTCGTTTTTAGAATTAAAT
ATGGGTGATGTTGAGAAAGGCAAGAAGATTTTTATTATGAAGTGTTCCCAGTGCCACACCGTTGAAAAGGGAGGC
AAGCACAAGACTGGGCCAAATCTCCATGGTCTTTTCGGGCGGAAGACAGGTCAGGCCCCTGGATACTCTTACACA
GCCGCCAATAAGAACAAAGGTAAGAGTCACTTGTTAAATAAAACAGTACAAAACGCACGAATGTCACCTGTGACA
CACTATCAGGAGTGTGAAATACTTACCCGATGCATTCTTTCTTATTTAGGTATCACCTGGGGAGAGGATACACTG
ATGGAGTATTTGGAGAATCCCAAGAAGTACATCCCTGGAACAAAAATGATCTTTGTCGGCATTAAGAAGAAGGAA
GAAAGGGCAGACTTGATAGCTTATCTCAAAAAAGCTACTAATGAGTAATAATTGGCCACTGCCTTAYTTATTACA
AAACAAATGTCTCATGACTTTTTTATGTGTACCATACTTTAATAGATCTCATACACCAGAATTCAGATCATGAAT
GACTGACAGAATATTTTGTTGGGCAGTCCTGATTTAAAACTAAGACTGGCTTGTGGTTAAANNNNNNNNNNNNNN
NNNNNNNNNNNNNNNNNNNNNNNNNNNNNNNNNNNNNNNNNNNNNNNNNNNNNNNNNN
>Seq24 [organism=Cercocebus galeritus] CYCS
NNNNNNNNNNNNNNNNNNNNNNNNNNNNNNNNNNNNNNNNNNNNNNNNNNNNNNNNNNNNNNNNNNNNNNCGGAG
CGAGTTTGGTTGCACTTACACCGGTACTTAAGCGCGGACCGGCGTGTCCTTGGACTTAGAGAGTGGGGACGTCCT
GCTTTGGAGCGGGAATCTTCGTTGCGCCAGCGACTAAAAAGAGGTGAGAGCGGGTCGCGGAAGCCGCACCTGGTT
AGAGGCAGAGCTGTGGGCGGCGCGCACTCGCGAGCGACCGAGACCCACGCCGGGAGCCTCCGAGTGGAGCCCGCG
CTGGGTGGGAGGGCCGGGAGTGAGGACCCTGGACTGTGGTCAGACCGAACCGGGCGAGTAACCGCTTGAGGTGCG
GCCGCCCTAACTAGGGACAGGTATGGTCTCAGTCAGGGACTAGAGGCGGCTTAGATACAGATCCGAGGAAGACGC
GGCCCCTTTCGTAGTGGTTGCYGAGGGGCTATGGAAATGATAGGCAAGACTTCCCACCCGGAAAGCCGAAGCTTA
GCACTTCACGTTCTCCTTCAGAGGGCAAAAGCTCTTGCTCTTCTAATAAGGGGCCATTTCTTTACGTGGGCACGT
TTCTTTCGTCAGTCGTTCTGACATCCTAGAAACAGTTTCATCAGTCACCTTGAAACCGACCTGGATGGGTGACCT
CATGTTCGCCCCGGGGGATCACAGGTAGGAGAGTGGGGATGTCCTGGGGGGACCGTGCAGCCTGCCCCTGCGTTC
CCATTTACAAGTTCGAGTGTCAGGCTACTCCTGTGACCTGGGCAGGTAGAAACAGCCAGTACCGCTTTTTAAACA
TTTGTGTGCTTTGCAATATCCTCAGGGAGAGGTAGCTTTACATGGTAGTAAGATTAAATGACTAGGCCTTCTTAA
AAATTGAAATTGTGGTGATTTTGGCTTAATGTGATCGCCCTTCAGCTTCAGATCTGTGACTTAGTGACCATGATT
TTCTCTTCTGAAACTGGAGTTTGAATTAGGTTCCCTCTYTGCTTGCTTGGGCTTTAACGTTCCTTCACGTGTACA
CACGAAAATAGGTTTTTGAGAAGGTGCTCCTAAAAAATGTTTTTGGTATTAAAGAGTATTTGGTATAAAGAGTAT
TAAAGCAATACAAGATTAATTCTGGTATTTAATGACATAAATTACCAATGGATTGGTAATTAAGTGGCTAGAGTG
GTCATTCATTTACACTGTATTTGTTACCTGAGGAAAAATTACTAAGTTGGGGCTTTCGTTTTTAGAATTAAATAT
GGGTGATGTTGAGAAAGGCAAGAAGATTTTTATTATGAAGTGTTCCCAGTGCCACACCGTTGAAAAGGGAGGCAA
GCACAAGACTGGGCCAAATCTCCATGGTCTCTTCGGGCGGAAGACAGGTCAGGCCCCTGGATACTCTTACACAGC
CGCCAATAAGAACAAAGGTAAGAGCCACTTGTTAAATAAAACAGTACAAAACGCACGAATGTCACCTGTGACACA
CTATGAGGAGTGTGAAATACTTAACCGATGCATTCTTTCTTGTTTAGGCATCACCTGGGGAGAGGATACACTGAT
GGAGTATTTGGAGAATCCCAAGAAGTACATCCCTGGAACAAAAATGATCTTTGTTGGCATTAAGAAGAAGGAAGA
AAGGGCAGACTTGATAGCTTATCTCAAAAAAGCTACTAATGAGTAATAATTGGCCACTGCCTTATTTATTACAAA
ACAAATGTCTGATGACTTTTTTATGTGTACCATACTTTAATAGATCTCATACACCAGAATTCATATCATGAATGA
CTGACAGAATATTTTGTTGGGCAGTCCTGATTTAAAACTAAGACTGGCTTGTGGTTAAAATCACTAGTGAATTCG
CGGCCGCCTGCAGGTCGACCATATGGGAGAGCTCCCAACGCGTGGATGCATAGCTG
>Seq25 [organism=Lophocebus aterrimus] CYCS
NNNNNNNNNNNNNNNNNNNNNNNNNNNNNNNNNNNNNNNNNNNNNNNNNNNNNNNNNNNNNNNNNNNNNNCGGAG
CGAGTTTGGTTGCACTTACACCGGTACTTAAGCGCGGACCGGCGTGTCCTTGGAYTTAGAGAGTGGGGACGTCCT
GCTTTGGAGCGGGAATCTTCGTTGCGCCAGCGACTAAAAAGAGGTGAGAGCGGGTCGCGGAAGCCGCACCTGGTT
AGAGGCAGAGCTGTGGGCGGCGCGCACTCGCGAGCGACCGAGACCCACGCGGGGAGCCTCCGAGTGGAGCCCGCG
CTGGGTGGGAGGGCCGGGAGTGAGGACCCTGGACTGTGGTCAGACCGAACCGGGCGAGTAACCGCTTGAGGTGCG
GCCGCCCTAACTAGGGACAGGTATGGTCTCAGTCAGGGACTAGAGGCGGCTTAGATACAGATCCGAGGAAGACGC
GGCCCTTTTCGTAGTGGTTGCTGAGGGGCTATGGAAATGATAGGCAAGACTTCCCACCCGGAAAGCCGAAGCTTA
GCACTTCACGTTCTCCTTCAGAGGGCAAAAGCTGTTGCTCTTCTAATAAGGGGCCATTTCTTCACGTGGGCACGT
TTCTTCCGTCAGTCGTTCTGACATCCTAGAAACAGTTTCATCAGTCACCTTGAAACCGACCTGGATGGGTGACCT
CATGTTCGCCCCGGGGGATCACAGGTAGGAGAGTGGGGATGTCCTGGGGGGACCGTGCAGCCTGCTCCTGCGTTC
CCATTTACAAGTTCGAGTGTCAGGCTACTCCTGTGACCTGGGCAGGTAGAAACAGCCAGTACCGCTTTTTTAAAC
ATTTGTGTGCTTTGCAATATCCTCAGGGAGAGGTAGCTTTACATGGTAGTAAGATTAAATGACTAGGCCTTCTTA
AAAATTGAAATTGTGGTGATTTTGGCTTAATGTGATCGCCCTTCAGCTTCAGATCTGTGACTTAGTGACCATGAT
TTTCTCTTCTGAAACTGGAGTTTGAATTAGGTTCCCTCTTTGCTTGCTTGGGCTTTAACTAAMGTTCCTTCACGT
GTACACACGAAAATAGGTTTTTGAGGAGGTGCTCCTAAAAAATGTTTTTGGTATTAAAGAGTATTTGGTATAAAG
AGTATTAAAGCAATACAAGATTAATTCTGGTATTTAATGACATAAATTACCAATGGATTGGTAATTAAGTGGCTA
GAGTGGTCATTCATTTACACTGTATTTGTTACCTGAGGAAAAATTACTAAGTTGGGGCTTTCGTTTTTAGAATTA
AATATGGGTGATGTTGAGAAAGGCAAGAAGATTTTTATTATGAAGTGTTCCCAGTGCCACACCGTTGAAAAGGGA
GGCAAGCACAAGACTGGGCCAAATCTCCATGGTCTCTTCGGGCGGAAGACAGGTCAGGCCCCTGGATACTCTTAC
ACAGCCGCCAATAAGAACAAAGGTAAGAGCCACTTGTTAAATAAAATAAAACAGTACAAAACGCACGAATGTCAC
CTGTGACACACTATGAGGAGTGTGAAATACTCAACCGATGCATTCTYTCTTGTTTAGGCATCACCTGGGGAGAGG
ATACACTGATGGAGTATTTGGAGAATCCCAAGAAGTACATCCCTGGAACAAAAATGATCTTTGTCGGCATTAAGA
AGAAGGAAGAAAGGGCAGACTTGATAGCTTATCTCAAAAAAGCTACTAATGAGTAATAATTGGCCACTGCCTTAT
TTATTACAAAACAAATGTCTCATGACTTTTTTATGTGTACCATACTTTAATAGATCTCATGCACCAGAATTCAGA
TCATGAATGACTGACAGAATATTTTGTTGGGCAGTCCTGATTTAAAACTAAGACTGGCTTGTGGTTAAANNNNNN
NNNNNNNNNNNNNNNNNNNNNNNNNNNNNNNNNNNNNNNNNNNNNNNNNNNNNNNNNNNNNNNNNN
>Seq26 [organism=Ateles paniscus] CYCS
NNNNNNNNNNNNNNNNNNNNNNNNNNNNNNNNNNNNNNNNNNNNNNNNNNNNNNNNNNNNNNNNNNNNNNNNNNN
NNNNNNNNNNNNNNNNNNNNNNNNNNNNNNNNNNNNNNNNNNNNNNNNNNNNNNNNNNNNNNNNNNNNNNNNNNN
NNNNNNNNNNNNNNNNNNNNNNNNNNNNNNNNNNNNNNNNNNNNNNNNNNNNNNNNNNNNNNNNNNGGAAGCCGC
ATCTGGTTARAGGCAGAGCTGTGCCGGGCGCGCACTCGCGAGCGACCGAGACCCACGCGGGGAGCCTTCGAGGGG
AGCCCGCGCGGGGTGGGAAGGCCGGGAGTGAGGACCCTGGGCTGTGGTCAGACGAGAGCCGGGCGATTAACGGCT
TGAGGTGGGGCGGAGGGCTAACTAAGGACAGGTATGGTCTCGGTCAGTTACTGGAGATGGCAAGACGCGGCCTCT
TCCGTCGTGGTTGTTGAAGGGCTATGGAAATAATAGGCCAGACTTCCCTCTCTGAAAGCCTAAGCGTAGCGTTTC
ACGTTCTGCTTCATAGGGCAAAAGCTGTTGTTCCTCTAATAAGGGGTCGTTTCTTTTCGTGCGCTTATGTTTTTT
CTGTCAGTCGTTTTGGCATCCTAGAAACATGGGYTTCATCAGTCACCTTGAAACCGACCTGGATGGGTGACCTCG
TGGTCACCTCGGGGGGATCACCGGTAGGAGAGTTGGGATGTCTTGGGGACACCGTGCAGCTACGCCTGCGCTCCA
ATTCACGAGTTTRAGTGTCAGGCTACTCTTGTGATCTGGACAGGTAGAAACAATCAGGACTGTTTATTTTATTTT
TATTTTTTTGAAGACGGAGTCTCGCTCCGTCACCCAGGCTGGAGTGTAGTGGCACGATCTCCGCTGACTGCAGCT
TCCGCCTCCTGGGTTCAAGCAATTCTCCTGCCTCACCCTCTCGAGTAGCTGGGACTGCAGGTGTCCACCACCACG
CCCGGCTTTTTTTTTTTTTGATGTGGAGTTTCGCTCTTGTTACCCAGCCTAGAGTGCAATGGCACGATCTCGGCT
CACCGCAACCTCTGCTTCCTAGGTTCAAGCAATTCTCCTGCCTCTGCCTCCCGAGTAGCTGGGACTAGAGGCGCG
CGCCACCATGCCCAGCTAATTTTTTGTATTTTTAGCAGAGACGGGGTTTCACCGTGTGTTGACCAGGATGGTCTC
GATCTCTTGATCTCGTGATCCGCCTGCCTTGGCCTCCCAAAGTGCTGGGATTATAGGCGTGAGCCACCGCGGCCC
GCCTTTTTTTTTTTTTTTTTTTTTGGATTTTAGWAGAGAGACAGAATTTCACCGTGTTTARNCARGGTGGGTTTC
RATCTCCTGANCNTCCTAATGGCCCTCCACCCCCCACCCCCACCCCCCAGCCTCCCAAAGTGCTGGGATTACAGG
CATGAACTACGGCGCCGGGCCCCAGGACCGCTTTTTAAACATTTGTGCTTTGCATTATCCTCAGGGAGAGGTGGC
TTCACATTGTAGTATGATTAAATGATTAGGCCTTCTTAAAAGTTGCAGTTGTGGTGATTTTGACTTAAATGTTCG
ATGTTCAGCTTCGTATCTGTGACTGTTTGTGACCATGACCTTATCTTCTGAAACTGAAGTTTGAATTACGTTCCA
ACTTGGGTTGCTTGGGTTTTAACCTTCCTTCACGTATAACATAAAAATAGGTTTTTAAGGAGGTGTTCCTAAAAA
ATGTTTTTGGTATGAAAGAGTATTTGGTATAAAAAGTATTAAAGCAAAAGAAGACTCATCTTGGTATTTAATGAC
ACAAATATCAGTGGATTGGTAATTAAGTGACTAGAGTGGTCATTAGTTTACATTGTATTTGTTACCTGAAGAAAA
ATTATTAAGTTGGGTCTTTCGTTTTTAGAATTAAATATGGGTGATGTTGAGAAAGGCAAGAGGATTTTTATTCAG
AAGTGTTCGCAATGTCACACCGTGGAAAAGGGAGGCAAGCACAAGACTGGGCCTAATCTCCATGGTCTCTTTGGG
CGGAAGACAGGTCAGGCCTCTGGATTCACTTACACTGAAGCCAATAAGAACAAAGGTAAGAGGAGAACACTTGTT
AAATAAAACAGCACAAAACGCGTGAATGTAACCTGTGGCAAACTATCAGGAGTGTGAAATACTTAATGGATGCAT
TCTTTATCATTTAGGCATCATCTGGGGAGAGGATACACTGATGGAGTATTTGGAGAATCCCAAGAAGTATATCCC
TGGAACAAAAATGATCTTTGTCGGCATTAAGAAGAAGGGAGAAAGGGAAGACTTAATAGCTTATCTCAAAAAAGC
TACTAATGAGTAATAATTGGCCACTGCCTTATTTATTATGAAACAAATGTCTCATGACTTTTTTATGTGTACCAT
ACTTTAATAGATCTCATACACCAGAATTTACATCATGAANNNNNNNNNNNNNNNNNNNNNNNNNNNNNNNNNNNN
NNNNNNNNNNNNNNNNNNNNNNNNNNNNNNNNNNNNNNNNNNNNNNNNNNNNNNNNNNNNNNNNNNNNNNNNNNN
NNNNNNNNNNNNNNNNNNNNNNNNN
>Seq27 [organism=Alouatta belzebul] CYCS
NNNNNNNNNNNNNNNNNNNNNNNNNNNNNNNNNNNNNNNNNNNNNNNNNNNNNNNNNNNNNNNNNNNNNNNNNNN
NNNNNNNNNNNNNNNNNNNNNNNNNNNNNNNNNNNNNNNCGGCGTGTCCTTGGATTTAGAGAGTGGGACGTCCGG
CTTCCGAGCGGCAACCTTTATTGCGCTAGCGACGAAAAAGGTGAGAGCGGGTCGCGGAAGCCGCATCGGGTTAGA
GGCAGAGCTGTGCGGGGCGCGCACTCGCGAGCGACCGAGACCCAGGCGGGGAGCCTTCGAGGGGAGCCCGCGCGG
GGTGGGAAGGCCGGGAGTGAGGACCCTGGACTGTCGTCAGACGAGAGCCGGGCAATTAACGGCTTCAGGTGGGGC
GGAGGCCTAACTAAGGACAGGTATGGTCTCGGTCAGTTACTGGAGATGGCAAGACGCGGCCTCTTCCGTCGTGGT
TGTTGAAGGGCTTTGGAAATGATAGGCCAGACTTCCCTCCCTGAAAGCCGAAGCGTAGCGTTTCACGTTCTGCTT
CAGGGGGCAAAAGCTGTTGCTCCTCTAATAAGGGGTCGTTTCTTTTCGTGGGCTCCTGTTTCTTCTGTGAGTCGT
TTTGGCATCCTAGAAACGTGGGTTTCATCAGTCACCTTGAAATCGACCTGGATGGGTGACCTCGTGGTTCCTTGG
GGGGATCACCGGTAGGAGAGTTGGGATGTTTTGGGGACACCGTGCAGCCTATGCCTGCGCTCCAATTCACGAGTT
TGAGTGTCAAGCTACTCTTGTGATCTGGAYAGGTAGAAACAATCAGGACCGTTTATTTTAATTTTTTTGAAGACG
GAGTCTCGCTCCGTCACCCGGGCTGGAGTGTAGTGGCACGATCTCAGCTCACTGCAACTTCCGCCTCCCGGGTTC
AAGCAATTCTCCTGCCTCASCCTCCCGAGTAGCTGGGACTACAGGYGYSCACCACCACGCCCRGCTWWTTTTTTT
TTTTTTTTTTTTGGACGGGAGTTTCSCTCKTGTTRWCCAGGATGATCTCGATCTCTTGACCTCGTGATCCACCTG
CCTTGGCCTCCCAAAGTGCTGGGGTTATAGACGTGTAGACGTGAGCCACCGCGCCCAGCCTTTTTTTTTTTTTTT
TTTTTTGTATTTTAGTAGAGACAGAATTTCACCGTGTTAGCCAGGGTAGTTTCGATCTCCTGACCTCGTAATGCC
CCCCACCCTCACCCCCCAGCCTCCCAAAGTGCTGGGATTACAGGCGTGAGCCACTTCGCCGGGCCCCAGGACCGC
TTTTTAAACATTTGTGCTTTGCATTATCCTCAGGGAGAGGTGGCTTCACATTGTAGTATGATTAAATGATTAGGC
CTTCTTAAAAGTTGCAGTTGTGGTGATTTTGACTTAATGTACGATGTTCAGCTTCGTATCTGTGACTGTTTGTGA
CCATGACCTTATCTTCTGAAACTGAAGTTTGAATTAAGTTCCAACTTGGGTTGCTTGGGTTTTAACCTTCCTTCR
CGTATACACATAAAAGTAGGTTTTTAAGGAGGTACTCCTAAAAAATGTTTTTGGTGTGAAAGAGTATTTGGTATA
AAGAGTATTAAAGCAAAAGAAGACTCATCTTGGTATTTAATGACATAAATTATCAATGGATTGGTAATTAAGTGA
CTAGAGTGGTCATTAGTTTACATTGTATTTGTTACCTGAAGAAAAATTAAGTTGGGTCTTTCGTTTTTAGAATTA
AATATGGGTGATGTTGAGAAAGGCAAGAGGATTTTTATTCAGAAGTGTTCGCAATGTCACACCGTGGAAAAGGGA
GGCAAGCACAAGACTGGGCCTAATCTCCATGGTCTCTTTGGGCGGAAGACAGGTCAGGCCTCTGGATTCACTTAC
ACTGAAGCCAATAAGAACAAAGGTAAGAGGAGAACACTTGTTAAATAAAACAGCACAAAACGCGTGAATGTAACC
TGTGGCAAACTAACAGGAGTGTGAAATACTTAACGGATGCATTCTTTATCATTTAGGCATCATCTGGGGAGAGGA
TACACTGATGGAGTATTTGGAGAATCCCAAGAAGTATATCCCTGGAACAAAAATGATCTTTGTCGGCATTAAGAA
GAAGGGAGAAAGGGAAGACTTGATAGCTYATCTCAAAAAAGCTACTAATGAATAATAATTGGCCAATGCCTTATT
TATTATGAAACAAATGTCTCATGACTTTTTTATGTGTACCATACTTTAATAGATCTCATACACCAGAATTTACAT
CATGAATGACTGACAGAATATTTTGTTGGGCAGTCCTGATTTAAAACTAAGACTGGCTTGTGGTTAAANNNNNNN
NNNNNNNNNNNNNNNNNNNNNNNNNNNNNNNNNNNNNNNNNNNNNNNNNNNNNNNNNNNNNNNNN
>Seq28 [organism=Alouatta seniculus] CYCS
NNNNNNNNNNNNNNNNNNNNNNNNNNNNNNNNNNNNNNNNNNNNNNNNNNNNNNNNNNNNNNNNNNNNNNNNNNN
NNNNNNNNNNNNNNNNNNNNNNNNNNNNNNNNNNNNNNNCGGCGTGTCCTTGGATTTAGAGAGTGGGACGTCCGG
CTTCCGAGCGGCAGCCTTTATTGCGCTAGCGACGAAAAAGGTGAGAGCGGGTCGCGGAAGCCGCATCGGGTTAAA
GGCAGAGCTGTGCGGGGCGCGCACTCGCGAGCGACCGAGACCCAGGCGGGGAGCCTTCGAGGGGAGCCCGCGCGG
GGTGGGAAGGCCGGGAGTGAGGACCCTGGACTGTCGTCAGACGAGAGCCGGGCAATTAACGGCTTCAGGTGGGGC
GGAGGCCTAACTAAGGACAGGTATGGTCTCGGTCAGTTACTGGAGATGGCAAGACGCGGCCTCTTCCGTCGTGGT
TSTTGAAGGGCTTTGGAAATGATAGGCCAGACTTCCCTCCCTGAAAGCCGAAGCGTAGCGTTTCACGTTSTGCTT
CAGGGGGCAAAAGCTGTTGCTCCTCTAATAAGGGGTCGTTTCTTTTCGTGGGCTCCTGTTTCTTCTGTGAGTCGT
TTTGGCATCCTAGAAACGTGGGTTTCATCAGTCACCTTGAAATCGACCTGGATGGGTGACCTCGTGGTTCCTTGG
GGGGATCACCGGTAGGAGAGTTGGGATGTTTTGGGGACACCGTGCAGCCTATGCCTGCGCTCCAATTCACGAGTT
TGAGTGTCAAGCTACTCTTGTGATCTGGACAGGTAGAAACAATCAGGACCGTTTATTTTAATTTTTTTGAAGACG
GAGTCTCGCTCCGTCACCCGGGCTGGAGTGTAGTGGCACGATCTCAGCTCACTGCAACTTCCGCCTCCCGGGTTC
AAGCAATTCTCCTGCCTCACCCTCCCGAGTAGCTGGGACTACAGGTGTCCACCACCACGCCCGGCTATTTTTTTT
TTTTTTTTTTTGGATRTAGAGTTTCGCTCTTGTTATCCAGCCTAGAGTGCAATGTCGCGATCTCGGCTCACAGCA
AACTCTGCCTCCTGGGTTCAAGCAATTCTCCTGCCTCAGCCTCCCGAGTAGCTGGGACTACAGGCGCGCGCCACC
ATGCCCAGCTAATTTTTTGTATTTTTAGSCAGAGACGGGATTTCACCGTGTTGACCAGGATGATCTCGATCTCTT
GACCTCGTGATCTACCTGCCTTGGCCTCCCAAAGTGCTGGGGTTATAGACGTGAGCCACCGCGCCCAGCCTTTTT
TTTTTTGTATTTTAGTAGAGACAGAATTTCACCGTGTTAGCCAGGGTAGTTTCGATCTCCTGACCTCGTAATGCC
CCCCACCCTCACCCCMCAGCCTCCCAAAGTGCTGGGATTACAGGCGTGAGCCACTTCGCCGGGCCCCAGGACCGC
TTTTTAAACATTTGTGCTTTGCATTATCCTCAGGGAGAGGTGGCTTCACATTGTAGTATGATTAAATGATTAGGC
CTTCTTAAAAGTTGCAGTTGTGGTGATTTTGACTTAATGTACGATGTTCAGCTTCGTATCTGTGACTGTTTGTGA
CCATGACCTTATCTTCTGAAACTGAAGTTTGAATTAAGTTCCAACTTGGGTTGCTTGGGTTTTAACCTTCCTTCA
CGTATACACATAAAAGTAGGTTTYTAAGGAGGTACTCCTAAAAAATGTTTTTGGTATGAAAGAGTATTTGGTATA
AAGAGTATTAAAGCAAAAGAAAGACTCATCTTGGTATTTAATGACATAAATTATCAATGGATTGGTAATTAAGTG
ACTAGAGTGGTCATTAGTTTACATTGTATTTGTTACCTGAAGAAAAATTAAGTTGGGTCTTTCGTTTTTAGAATT
AAATATGGGTGATGTTGAGAAAGGCAAGAGGATTTTTATTCAGAAGTGTTCGCAATGTCACACCGTGGAAAAGGG
AGGCAAGCACAAGACTGGGCCTAATCTCCATGGTCTCTTTGGGCGGAAGACAGGTCAGGCCTCYGGATTCACTTA
CACTGAAGCCAATAAGAACAAAGGTAAGAAGAGAACACTTGTTAAATAAAACAGCACAAAACGCGTGAATGTAAC
CTGTGGCAAACTATCAGGAGTGTGAAATACTTAACGGATGCATTCTTTATCATTTAGGCATCATCTGGGGAGAGG
ATACACTGATGGAGTATTTGGAGAATCCCAAGAAGTATATCCCTGGAACAAAAATGATCTTTGTCGGCATTAAGA
AGAAGGGAGAARGGGAAGACTTGATAGCTTATCTCAAAAAAGCTACTAATGAATAATAATTGGCCAATGCCTTAT
TTATTATGAAACAAATGTCTCATGACTTTYTTATGTGTACCATACTTTAATAGATCTCATACACCAGAATTTACA
TCATGAATGACTGACAGAATATTTTGTTGGGCAGTCCTGATTTAAAACTAAGACTGGCTTGTGGTTAANNNNNNN
NNNNNNNNNNNNNNNNNNNNNNNNNNNNNNNNNNNNNNNNNNNNNNNNNNNNNNNNNNNNNNNNNN
>Seq29 [organism=Lagothrix lagotricha] CYCS
NNNNNNNNNNNNNNNNNNNNNNNNNNNNNNNNNNNNNNNNNNNNNNNNNNNNNNNNNNNNNNNNNNNNNNNNNNN
NNNNNNNNNNNNNNNNNNNNNNNNNNNNNNNNNNNNNNNCGGCGTGTCCTTGGATTTAGAGAGTGAGACGTCCGG
CTTCCGAGCGGCAAYCTTTGTTGCGCTAGCGACGAAAAAGGTGAGAGCGGGTCGCGGAAGCCGCATCTGGTTAGA
GGCAGAGCTGTGCCGGGCGCGCACTCGCGAGCGACCGRGACCCACGCGGAGAGCCTTCGAGGGGAGCCCGCGCGG
GGTGGGAAGGCCGGGAGTGAGGACCCTGGACCGTGRTCAGATTARAGCCGGGCGATTAACGGCTTGAGGTGGGGC
GGAGGGCTAACTAAGGACAGGTATGCTCTCGGACAGTTACTGGAGATGGCAAGACGCGGCCTCTTCCGTGGTGGT
TGTTGAAGGGCTATGTAAATGATAGGCCAGACTTCCTTCCCTGAAAACCGAGGTGTAGCGTTTCACGTTCTGCTT
CAGAGGGCAAAAGCTGTTGTTTCTCTAATAAGGGGTCTTTTCTTTTCGTGGGCTCGTGTTTCTTCTGTCAGTCGT
TTTGGCATCCTAGAAACGTGAGTTTCATCGGTCACCTTGAAACCGACCTGGATGGGTGACCTCGTGGTCACCTCG
GTGGGATCCCCGGTAGGAGAGTTGGGATGTCTTGGGGACACCGTGCAGCCTACGCCTGCGCTCCAATTCACGAGT
TTGAGTGTCAAGCTACTCTTGTGACCTGGACAGGTAGAAACAATCAGGACTGTTTATTTTATTTTTATTTCATTT
TTATTTTTATTTTTTTGAAGACGGAGTCTCGCTCCGTCACCCAGGCTGGAGTGTAGTGGCACGATCTCAGCTCAC
TGCAACTTCCGCCTYCCGGGTTCAAGCAATTCTCCTGCCTCACCATCCCGAGTAGCTGGGACTACAGGTGTCCAC
CACCACGCCCGGCTTTTTTTTTTTTTTTTTTTTGATGTGGAGTTTCGCTCTTRTTACTCAGCCTAGAGTGCAATG
GCACGATCTCGGCTCACTGCAACCTCTGCCTCCTGGGTTCAAGCAATTCTCCTGCCTCAGCCTCCCGAGTAGCTG
GGACTAGAGGCGCGCGCCACCATGCCCAGCTAATTTTTTGTATTTTTAGCAGAGACGGGGTTTCACCGTGTTGAC
CAGGATGGTCTCGATCTCTTGATCTCGTGATCCACCTGCCTTGGCCTCCCAAAGTGCTGGGATTATAGGCGTGAG
CCACCGCGGCCGGCCTTTTTTTTTTTTTTTTGKATTTTAGTAGAGACAGAATTTCACCGTGTTAGCCAGGGTGGT
TTCGATCTCCTAACGTCCTAATACCCCCCATCCCCACCCCCTACCCTCCCAAAGTGCTGGGATTACAGGCGTGAG
CTACCGCCCCGGGCCCCAGGACCGCTTTTTAAACATTTGTGCTTTGCATTATCGTCARGGAGAGGTGGCTTCACA
TTGTAGTATGATTAAATGATTAGGCCTTCTTAAAAGTTGCAGTTGTGGTGATTTTGACTTAATGTTCGATGTTCA
GCTTCGTATCTGTGACTGTTTGTGACCATGACTTTATCTTCTGAAACTGAAGTTTGAATTACGTTCCAACTTGGG
TTGCTTRGGTTTTAACCTTCCTTCACGTATACACATAAAAATAGGTTTTTAACGAGGTGCTCCTAAAAAATGTTT
TTGGTATGAAAGAGTATTTGGTATARARAGTATTAAAGCAAAAGAAGACTCATCTTGGTATTTAATTACATAAAT
TATCAATGGATTGGTAATTAAGTGACTAGAGTGGTCATTAGTTTACATTGTATTTGTTACCTGAAGAAAAATTAT
TAAGTTGGGTCTTTCGTTTTTAGAATTAAATATGGGTGATGTTGAGAAAGGCAAGAGGATTTTTATTCAGAAGTG
TTCGCAATGTCACACCGTGGAAAAGGGAGGCAAGCACAAGACTGGRMCTAATCTCCATGGTCTCTTTGGGCGGAA
GACAGGTCAGGCCTCTGGATACACTTACACTGAAGCCAATAAGAACAAAGGTAAGAGGAGAACACTTGTTAAATA
AAACAGCACAAAACGCATGAATGTAACCTGTGGCAAACTATCAGGAGTGTGAAATACTTAACGGATGCATTGTTT
ATCATTTAGGCATCATCTGGGGAGAGGATACACTGATGGAGTATTTGGAGAATCCCAAGAAGTATATCCCTGGAA
CAAAAATGATCTTTGTCGGCATTAAGAAGAAGGGAGAAAGGGAAGACTTAATAGCTTATCTCAAAAAAGCTACTA
ATGAGTAATAATTGGCCACTGCCTTATTTATTATGAAACAAATGTCTCATGACTTTTTTATGTGTACCATACTTT
AATAGATCTCATACACCAGAATTTACATCATGAATGACTGACAGAATATTTTGTTGGGCAGTCCTCCTTTAAAAC
TAAGACTGGCTTGTGGTTAAANNNNNNNNNNNNNNNNNNNNNNNNNNNNNNNNNNNNNNNNNNNNNNNNNNNNNN
NNNNNNNNNNNNNNNNNN
>Seq30 [organism=Brachyteles arachnoides] CYCS
NNNNNNNNNNNNNNNNNNNNNNNNNNNNNNNNNNNNNNNNNNNNNNNNNNNNNNNNNNNNNNNNNNNNNNNNNNN
NNNNNNNNNNNNNNNNNNNNNNNNNNNNNNNNNNNNNNNCGGCGTGTCCTTGGATTTAGAGAGTGGGACGTCCGG
CTTCCGAGCGGCAACCTTTGTTGCGCTAGCGACGAAAAAGGTGAGAGCGGGTCGCGGAAGCCACATCTGGTTAGA
GGCAGAGCTGTGCCGGGCGCGCACTTGCGAGCGACCGGGACCCACGCGGGGAGCCTTCGAGGGGAGCCCGCGCGT
GGTGGGAAGGCCGGGAGTGAGGACCCTGGGCTGTGGTCAGACGAGAGCCGGGCGATTAACGGCTTGAGGTGGGGT
GGAGGGCTAACTAAGGACAGGTATGGTCTCGGTCAGTTACTGGAGATGGCAAGACGCGGCCTCTTCCGTCGTGGT
TGTTGAAGGGCTATGGAAATGATAGGCCAGACTTCCCTCCCTGAAAGCCGAAGCGTAGCGTTTCACGTTCTGCTT
CAGAGGGCAAAAGCTGTTGTTCCTCTAATAAGGGGTCGTTTCTTTTCGTGGGCTCATGTTTCTTCTGTCAGTCGT
TTTGGCATCCTAGAAACGTGGGTTTCATCAGTCACCTTGAAACCRACCTGGATGGGTGACCTCGTGGTCACCTCG
GGGGGATCACCGGTAGGAGAGTTGGGATGTCTCGGGTACACCGTGCAACCTACGCCTGCGCTCCAATTCACGAGT
TTGAGTGTCAAGCTACTCTTGTGACCTGGACAGGTAGAAACAATCAGRGACTGGTTTATTTTTATTTTTATTTYA
TTTTTATTTTTTATTTTTTTGGAAGACGAAGTCTCTCTTCGTCACCCCAGGCTGGRRTGTTAATGGCACGATCTC
AGCTCACTGCAACTTCCGCCTCCYRGGTTCAARGCAATTCTCCTGCCTCWGCCTCYCGAGTAGCTGGGACTAGAG
GCGCGCGCCACCATGCCCAGCTAATTTTTTGTATTTTTAGCAGAGACGGGGTTTCACCGTGTTGACCAGGATGGT
CTCGATCTCTTGATCTCGYGATCCACCTGCCTTGGCCTCCCAAAGTGCTGGGATTATAGGCGTGAGCCACCGCGG
CCGSCCTTTTTTTTTTTGTATTTTAGTAGAGACAGAATTTCACCGTGTTAGCCAGGGTGGTTTCGATCTTCCGAC
CTCGTAATGCCCCCCACCCCCACCCCCCAGCCTCCCAAAGTGCTGGGATTACAGGCGTGAGCTACTGCGCCGGGC
CCCAGGACCGCTTTTTAAACATTTGTGCTTTGCATTATCCTCAGGGAGAGGTGGCTTCACATTGTAGTATGATTA
AATGATTAGGCCTTCTTAAAAGTTGCAGTTGTGGTGATTTTGACTTAATGTTCGATGTTCAGCTTCGTATCTGTG
ACTGTGACTGTGACCATGACCTYATCTTCTGAAACTGAAGTTTGRATTACGTTCCAACTTGGGTTGCTTGGGTTT
TAACCTTCCTTCACGTATACACATAAAAATAGGTTTTTAAGGAGGTGCTCCTAAAAAATGTTTTTGGTATGAAAG
AGTATTTGGTATAAAGAGTATTGAAGCAAAAGAAGACTCGTCTTGGTATTTAATGACATAAATTATCAATGGATT
GGTAATTAAGTGACTAGAGTGGTCATTAGTTTACATTGTATTTGTTACCTGAAGAAAAATTATTAAGTTGGGTCT
TTCGTTTTTAGAATTAAATATGGGTGATGTTGAGAAAGGCAAGAGGATTTTTATTCAGAAGTGTTCGCAATGTCA
CACCGTGGAAAAGGGAGGCAAGCACAAGACTGGGCCTAATCTCCATGGTCTCTTTGGGCGGAAGACAGGTCAGGC
CTCTGGATTCACTTACACTGAAGCCAATAAGAACAAAGGTAAGAGGAGAACACTTGTTAAATAAAACAGCACAAA
ACGCGTGAATGTAACCTGTGGCAAACTATCAGGAGTGTGAAATACTTAATGGATGCATTCTTTATCATTTAGGCA
TCATCTGGGGAGAGGATACACTGATGGAGTATTTGGAGAATCCCAAGAAGTATATCCCTGGAACAAAAATGATCT
TTGTCGGCATTAAGAAGAAGGGAGAAAGGGAAGACTTAATAGCTTATCTCAAAAAAGCTACTAATGAGTAATAAT
TGGCCACTGCCTTATTTATTATGAAACAAATGTCTCATGACTTTTTTATGTGTACCATACTTTAATAGATCTCAT
ACACCAGAATTTACATCATGAATGACTGACAGAATATTTTGTTGGGCSGYCCTCAGTTAAAACTAAGACTGGCTT
GTGGTTAANNNNNNNNNNNNNNNNNNNNNNNNNNNNNNNNNNNNNNNNNNNNNNNNNNNNNNNNNNNNNNNNNNN
NNNNNN
>Seq31 [organism=Aotus azarai] CYCS
NNNNNNNNNNNNNNNNNNNNNNNNNNNNNNNNNNNNNNNNNNNNNNNNNNNNNNNNNNNNNNNNNNNNNNNNNNN
NNNNNNNNNNNNNNNNNNNNNNNNNNNNNNNNNNNNNNNCGGCGTGTCCTTGGATTTAGAGAGTGGGACGTCCGG
CTTCTGAGCGGTAACCTTTGTTGCGCTAACGACGAAAAAGGTGAGAGCGGGTCGCGGAAGCCGCATCTGGTTAGA
GGCAGAGCTGTGGGGGCACGCATTCGCGAGCGACCGAGACCCACGCGGAGAGCCTTAGAGAGGAGCCCGTGCGGG
GTGGGAAGGCCGGGAGTGAGGACCCTGGACGGTGGTTAGACGAGAGGCGGGCGATTAACGGCTTGAGGTGGGGCG
GAGGCTTATCTAAGGACGGGTATGGTCTGGGTCAGTTACTGGAGACGGCAAGACGCGGCCTCTTCTGTCGTGGTT
GTTGAAGGGCTACGGAAATGATAGGCCAGACTTCCCTCCCTGAAAGCCGAAGCGTAGCGTTTCACGTTCTGCTTC
AGAGGGCAAAAGTTGTTGCTCCTCTAATAAGGGGTCGTTTCTTTTCGTGGGCTCATGTTTCTTCTGTCAATCGTT
CTGGCATCCTAGAAACGTGAGTTTCATCAGTCACCTTGAAACCGACCTGGATGGGTGACCTCGTGGTCACCTCGG
GGGGATCACCGGTAGGAGAGTTGGGATGTCTTGGGGACACCGTGCAGCCTACGCCTGCGCTCCAATTCACGAGTT
TTAGTGTCAAGCTACTCTTGTGACCTGAACAGGTAGAAACAATCAGGACCGTTTATTTTATTTTTAGTTTTACTT
TTTTGAAGACGGGAGTCTCGCTCCGTCACCCAGGCTGGAGTGCAGTGGCACGATCTCGGCTCACTGCAACTTCCG
CCTCCTGGGTTCAAGCAATTCTCCTGCCTCACCCTCTCGAGTAGCTCACCGCAACCTCCGCCTCCTGGGTTCAAG
CAATTCTCCTGCCTCAACCTCCCGAGTAGCTGGGACTACAGGCGCGCGCCACCATGCTCAGCTAATTTTTTGTAT
TTTTAGTAGAGACGGGGTTTCACCGTGTTGACCAGGATGATCTCGATCTCTTGACCTCGTGATCCACCTGCCTTG
GCCTCCCAAAGTGCTGGGACTATAGGCATGAGCCATCGCGCCTGGCCTTTTTTTAATTTTTTTTTGTATTTTAGT
AGAGACAGAATTTCACCGTGTTAGCCAGGGTGGTTTCGATCTCCTGACCTCGTGATGGCACTCCCTCCCCCTAGG
CCTCCCAAAGTGCTGGGATTACAGGCGTGAGCCACCGCGCCTGGCCTCAGGACCGCTTTTTAAACATTTGTGCTT
GGCGTTATCCTCAGGGAGAGGTGGCTTTACATTGTAGTACGATTAAATGATTAGGCCTTCTTAAAAGTTGCAGTT
GTGGTGATTTTGACTTGATGCTCCCTGTTCAGCTTCGTATCTGTGACTGTTTGTGACCATGACCTTACCTCCTGA
AACTGAAGTTTGAATTTCGTTCCCACTTTGCTTGCTTGAGTTTTAACCTTCCTTCACATATACACACAAAAATAG
GTTTTTAAGGAGGTGCTCCTGAAAAATGTTTTTGGTATGAAGAGTATTAAAGCAAAAGAAGATTGATCTTGGTAT
TTAATGACATAAATTATCAATGGATTGGTAWTTAAGTGACTAGAGTGGTCATTAGTTTACACTGTATTTGTTACC
TGAAGAAAAATTATTAAGTTGGGTCTTTCGTTTTTAGAATTAAATATGGGTGATGTTGAGAAAGGCAAGAGGATT
TTTATTCAGAAATGTTCCCAATGTCACACCGTGGAAAAGGGAGGCAAGCACAAGACTGGGCCTAATCTCCATGGT
CTCTTTGGGCGGAARACAGGTCAGGCCTCTGGATTCACTTACACTGAAGCCAATAAGAACAAAGGTAAGAGGAGA
ACACTTGTTAAATAAAACAGCACAAAACGCATGAAGGTAACCTGTGGCAAACTATCAGGAGTGTGAAATACTTAA
CGGATGCATTCTTTATCATTTAGGCATCATCTGGGGAGAGGATACACTGATGGAATATTTGGAGAATCCCATGAA
GTATATCCCTGGAACAAAAATGATCTTTGTCGGCATTAAGAAGAAGGGAGAAAGGGAAGACTTAATAGCTTATCT
CAAAAAAGCTACTAATGAGTAATAATTGGCCACTGCCTTATTTATTATGAAACAAATGTCTCATGACTTTTTTAT
GTGTACCATACTTTAATAGATCTCATACACCAGACTTTACATCATGAATGACTGACAGAATATTTTGTTGGGCAG
TCCTGATTTAAAACTAAGACTGGCTTGTGGTTAAAANNNNNNNNNNNNNNNNNNNNNNNNNNNNNNNNNNNNNNN
NNNNNNNNNNNNNNNNNNNNNNNNNNNNNNNN
>Seq32 [organism=Cebus apella] CYCS
NNNNNNNNNNNNNNNNNNNNNNNNNNNNNNNNNNNNNNNNNNNNNNNNNNNNNNNNNNNNNNNNNNNNNNNNNNN
NNNNNNNNNNNNNNNNNNNNNNNNNNNNNNNNNNNNNNNCGGCGTGTCCTTGGATTTAGAGAGCGGGACGTCCGG
CTTCTGAGCGGTAACCTTTGTTGAGCTAACGACGAAAAAGGTGAGAGCGGGTTGCGGAAGCTGCAYCTGGTTAGA
GGCAGGGCTGTGGGGGGCACGCATTCGCGAGCGRCCGAGACCCACGCGAGGAGCCTTCGAGGGGATCTCGCGCGG
GGTGGGAAGGCCGGGAGTGAGGACCCTGGACTGTGGTCAGACGAGAGCCGGGCGATTAACGGCTTGAGGTGGAGC
GGAGGCCTAACTAAGGACAGGTATGGTCCCGGTCAGTTGCTGGAGATGGCAAGACGCGCCCTCTTTGGTCGTGGT
TGTTGAAGGGCTACGGAAATGAGAGGCCAGACTTCCCTCCCTTAAAGCCGAAGCGTAGCGTTTCATGTTCTGTTT
CAGAGGGCAAAAACTGTTGCTCCTCGTTTCTTTTCGTGGGATCATGTTTCTTTTGTCAATCGTTTTGGCATCCTA
GAAACGTGGGTTTCGTCAGTCACCTTGAAACCGACCTGGATGGGTGACCTCGTGGTCACGTCGGGGGGAATCWCC
GGTAGGAGAGTTGGGATGTCTTGGGAACACCGTGCAGCCTACGCCTGCGCTCCAGTTCACGAGTTTGAGTGTCAA
GCTACTCTTGTCACCTGGACTGGTAGAAACAATCAGGACCGTGTATTTTATTATTTTTATTTTTATTTTTTTGAA
GACGGAGTCTCGCTCCATCACCCAGGTTGGAGTGCAGTGGCACGATCTCAGCTCACTGCAACTTCCGCCTCCGGG
TTCAAGCAATTCTGCCTCAACCTCCCGGGTAGCTGGGACTACAGGTGTCCACCACCACGCTCGGCATTTTTTTTT
TTTTTTTGGATATGGAGTTTTGCTCTTGTTACCCAGCCTAGAGTGCAATGGCGCGATCTCGCCGGGCCCCAGGAC
CGCTTTTTAAACATTTGTGCTTTGCATTATCCTCAGGGAGAGGTGGCTTTACATTGTAGTACGATTAAATGATTA
GGCCTTCTTAAAAGTTGCAGTTGTGGTGATTTTGACTTAATGTTCGCTGTTCAGCTTCGTATCTGTGACTGTTTG
TGACCAGGACCTTATCTTCTGAAACTGAAGTTTGAATTACGTTCCCACTTTGCTTGCTTGGGTTTTAACCTTCCT
TCACGTATACACACAAAAATAGGTTTTTAAGGAGTTGCTCCTAAAAAATGTTTTTGGTATGAAAGAGTATTTGGT
ATAAAGAGTATTAAAGCAAAAGAAGATTCATCTTGGTATTTAATGACATAAATTATCAATGGATTGGTAATTAAG
TGACYAGAGTGGTCATTAGTTTTCACTGTATTTGTTACCTGAAGAAAAATTATTAAGTTGAGTGTTTCGTTTTTA
GAATTAAATATGGGTGATGTTGAGAAAGGCAAGAGGATTTTTATTCAGAAGTGTTCCCAATGTCATACCGTGGAA
AAGGGAGGCAAGCACAAGACTGGAMCTAATCTTCATGGTATCTTTGGGCGGAAGACAGGTCAGGCCTCTGGATTC
ACTTACACTGAAGCCAATAAGAACAAAGGTAAGAGGAGAACACTTGTTAAGTAAAACAGCACAAAACGCATGAAG
GTAACCTGTGGCAAACTATCAGGAGTGTGAAATACTTAACGGATGCATTCTTTATCATTTAGGCATCATCTGGGG
AGAGGATACACTGATGGAATATTTGGAGAATCCCAAGAAGTATATCCCTGGAACAAAAATGATCTTTGTCGGCAT
TAAGAAGAAGGGAGAAAGGGAAGACTTAATAGCTTATCTCAAAAAAGCTACTAATGAGTAATAATTGGCCACTGC
CTTATTTATTACAAAACAAATGTCTCATGACTTTTTTATGTGTACCATACTTTAATAGATCTCATACACCGGAAT
TTACATCATGAATGACTGACAGAATANNNNNNNNNNNNNNNNNNNNNNNNNNNNNNNNNNNNNNNNNNNNNNNNN
NNNNNNNNNNNNNNNNNNNNNNNNNNNNNNNNNNNNNNNNNNNNNNNNNNNNNNNNNNNNNNNNNNNNNNN
>Seq33 [organism=Saimiri sciureus] CYCS
NNNNNNNNNNNNNNNNNNNNNNNNNNNNNNNNNNNNNNNNNNNNNNNNNNNNNNNNNNNNNNNNNNNNNNNNNNN
NNNNNNNNNNNNNNNNNNNNNNNNNNNNNNNNNNNNNNNCGGCGTGTCCTTGGATTTAGAGAGYGGGACGTCCGA
CTTCTGAGAGGTAACGCTTGTTGCGGTAACGACGAAAAAGGTGAGCGCGGGTCGCGGAAGCCGCATCTGGTTAGG
GGCAGAGCTGTGGGGGGCACGCATTCTCGAGCGACCGAAACCCACCCGGGGAGCCTTCGAGGGGAGCCCGCGCAG
GGTGGCAAGGCCGGGAGTGAGGACCCTGGACTGTGGTCAGACGGGAGCCGCGCGATTAACGGCTTGAGGTGGGGC
GGAGGCCTAAGGACAGGTATGGTCTCGGTCAGTTACTGGAGATGGCAAGACGCGCCCTCTTTCGTCGTGGTTGTT
GAAGGGCTATGGAAATGATAGGCCAGACTTCGCTCCCTTAAAGCCGAAGAGTAGCGTTTCACGYTCTGCTTCAGA
GGGCAAAAGCTGTTGTTGCTCTAATAAGGGGTCGTTTCTTTTCGTGGGCTCATGTTTCTTTTGTCGATCGTTTTC
GCATCCTGGAAACGTGGGTTTCATCAGTCACCTTGAAACCGACCTGGATGGGTGACCTCGTGGTCACCTCGCGGG
CAGTCACCGGTAGGAGAGTTGGGATGTCTTGGAAGCACCGTGCAGCCTGCGCCTGCGCTCCAGTWCACGAGTCTG
AGTGTCAAGCTACTCTTGTGACCTGGACAGGTAGAAACAGTCAGGAGCGTTTATTTTATTTTTGTATTTTTGAAG
ACGGAGTCTAGCTCCGTCACCCAGGCTGGAGTGCTGTGGCACGATCTTCGCTCACTGCAACTTCCGCCTCCCGGG
TTCAAGCAATTCTCCTGCCTCAGCCTCCCGAGTAGCTGGGACTACAGGTGTCCACCACCACGCCCGGCTTTTTTT
TTTTTTTTTTTTTTTTTTTTTGATATGGAGTTTCGCTCTTGTTACCCAGGCTGGAGTGCAATGGCGCGATCTCGG
CTCACCGCAACCTCCTCTTCCTGGTTTCTAGCAGTTCTCCTGCCTCAGCCTCCTRAGTAGCTGGAACTACAGGCG
CACGCCACCATGCCCAGCTAGTTTTTTGTATTTTTAGTAGACACGGGGTTTCACCGTGTTGACCAGGATGGTCTC
GATCTCTTGACCTCGTGATCCACCTTCCTGGGGCCTCCCAGAGTGCTGGGATTAAAGGCATGAGCCACCGCGCCT
GGTCTTTTTTTTTTTTTTCTTTTCTGTATTTTAGTAGAATTTCACCGTGTTAGCCAGGCTGGTTTCGRTCTTCTG
ACCTCGTGATGGCACCCCCCCTCCCCCGCCAAGCCTCCCAAAGTGCTGGGATTACAGGCGTGAGCCACCGCGCGG
GGCCCCAGGACCGCTTTTTAAACATTTGTGCTTTGCATTATCCTCAGGGAGAGGTGGCTTTACATWGTAGTACGA
TTAAATGATTAGGCTTTTTAAGAGTTGCRGTTGTGGTGATTTTGACTTAATGTTCGCTGTTCAGCTTCGTATCTG
TGGCTGTTTGTGAGGATGACCTTATCTTCTGAAACTGAAGTTTGAATTCCGTTCCCACTTTACTTGCTTGGGTTT
TAACTTTCCTTCACGTATACACACAAAAATAGGTTTTTAAGGAGCTGCTCCTAAAAAATGTTTTTGGTATGAAGG
AGTATTTGGTATAAAGAGTATTAAAGCAAAAGAAGATTCATCTTGGTATTTAATAAATTATCAATGGATTGGTAA
TTAAGTGACYAGAGTGGTCATTAGTTTACACTGCATTTGTTACCTGAAGAAAAATTAAGTTGGGTCTTTCGTTTT
TAGAATTAAATATGGGTGATGTTGAGAAAGGCAAGAGGATTTTTATTCAGAAGTGTTCCCAATGTCACACCGTGG
AAAAGGGAGGCAAGCACAAGACTGGACCTAATCTCCATGGTCTCTTTGGGCGGAARACAGGTCAGGCCGCTGGAT
TCACTTACACTGAAGCCAATAAGAACAAAGGTAAGAGGAGAACACTTGTTAAATGAAACAGCACAAAACTCATGA
AAGTAACCTGTGGCAAACTATCAGGAGTGTGAAATACTTAACGGATGCATTCTTTATCTTTTAGGCATCATCTGG
GGAGAGGATACACTGATGGAATATTTGGAGAATCCCAAGAAGTATATCCCTGGAACAAAAATGATCTTTGTCGGC
ATTAAGAAGAAGGGAGAAAGGGAAGACTTAATAGCTTATCTCAAAAAAGCTACTAATGAGTAATAATTGGCCACT
GCCTTATTTATTACAAAACAAATGTCTCATGACTTTTTTATGTGTACCATACTTTAATAGATCTCATACACGAGA
ATTTACATCATGAATGACTGACAGAATATTTTGTTGGGCAGTCCTGATTTAAAACTAAGACTGGCTTGTGGTTAA
AANNNNNNNNNNNNNNNNNNNNNNNNNNNNNNNNNNNNNNNNNNNNNNNNNNNNNNNNNNNNNNNNNNNNNNN
>Seq34 [organism=Callimico goeldii] CYCS
NNNNNNNNNNNNNNNNNNNNNNNNNNNNNNNNNNNNNNNNNNNNNNNNNNNNNNNNNNNNNNNNNNNNNNNNNNN
NNNNNNNNNNNNNNNNNNNNNNNNNNNNNNNNNNNNNNNCGGCGTGTCCTTGGATTTAGAGAGTGGGACGCCCGG
CCTCTGAGCGGTAGTCTTTGTTGCGCTAACCACGAAAAAGGTGAGAGTGGGTCGCGGAAGCCGCATCTGGTTAAA
GGCAGAGCTGTAGGGGACACGTATTCGCGAGCGACTGAGACCCATGCGGGGAGCCTTCGAGGGGAGCCCGCGCGG
GGAGGGGAGCCCGCGAGGGGTGGGAAGGCCGGACGTGAGGACCCTGGACTGTGGTCAAACGAGAGCCAGGCGATC
AACGGCTTGAGGTGGGGCGGAAGCCTAAGATCTCGGTCAGTTACTGGAGACGGCAAGACGCGTCCTCTTCCGTCG
TGGTTGTTGAAGGGCTATGGAAATGATAGGCCAGACTTCCCTACCTGAAAGCCGAAGCGTAGCGTTTCACGTTCT
GCYTCAGAGGGCAAAARCTGTTGCTCCTCTAATAAGGRGTCGTTCTTTTCGTGGGCTTATGTTTGTTCTGTCAAT
CGTTCTGGCGTCCTAGAAACGTGGGTTTCATCAGTCACCTTGAAACCGACCTGGATGGGTGACCTCGTGGTCACC
TCGGGGGGATCACCGGTAAGAGAGTTGGGGATGTCTTGGGGACACCGTGCAGCCTACTCCTGCGCTCCAATTCAC
GCAGGAGTAGTGTCAGGCTACTCTTGTGACCTGGACAGGTAGAAACAATCAGGACCGTTTATTTTTAATTTATTT
TTGAAGACGGAGTCTCGCTCCGTCACCCAGGCTGAAGTGCAGTAGCACGATCTCGGCTCACTGCAACTTCCGCCT
CCCGGGTTCAAGCAATTCTCCTGCCTCACCCTCCCGAGTACCTGGGACTACGGGTTTCCACCACCACGCCCGGCT
TTTTTGTTTTTTTTGGAGTTTCGCTCTTGTTACCCAGCCTAGAGTGCAATGGCGCGATCTCGGCTCACTGCAACC
TCCGCCTCCTGGGTTCAAGCAATCCTCCTGCCTCAGCCTTCCGAGTAGCTGGGACTACAGGCGCGTGCCACCATG
CCCAGCTAAGTTTTATGTATTTTTAGTAGAGACGGGGTTTCACCATGTTGACCAGGATGGTCTCGATCTCTTGAC
CTCGTGATCCACCTGCCTTGGCCTCCCAGAGTGCTGGGATTATAGGCATGAGCCACCGYGCCCGGCCTTTTTTTG
TATTTTAGTAGAGACAGAATTTCACCGTGTTAGCCAGGGTGGTTTCGGTCTCCTGACCTGGTGATGACAACCCAC
CCCTCCAAGCCTCCCAAAGTGCTGGAATTATAGGCGTGAGCTACCGCGCAGGGTCCCAGGACCGCTTTTTAAACA
TTTGTGCTTTGCATTATCCTCAGGGAGAGGTGACTATACATTGTAGTAGGATTAAATGATTAGACCTTCTTAAAA
GTTRCAAGTTGTGGTGATTTTGACTTAATGTTCTCTGTTCAGCTTCCTATCTGTGACTGTTTGTGATCATGACCT
TATCTTCTGAAACTGAAGTTTGAATTACGTTCCCACTTTGCTTGCTTGGGTTTTAACCTTCCTTCACGTACACAC
ACAAAAATAGGTTTTTAAGGAGGTGCTCCTAAAGAATGTTTTTGGTATGAAAGAGTATTGGGTATAAAAAGTGTT
AAAGCAAAAGAAGATTCATCTTGGTATTTAATGACATAAATTATCAATGGATTGGTAATTAAGTGGCTAAAGTGG
TCATTAGTTTAACGCTGTATTTGTTACCTGAAGAAAAATTATTAAGTTGGGTCTTTCGTTTTTAGAATTAAATAT
GGGTGATGTTGAGAAAGGCAAGAGGATTTTTATTCAGAAGTGTTCCCAATGTCACACTGTGGAAAAGGGAGGCAA
GCACAAGACTGGGCCTAATCTCCATGGTATCTTTGGGCGGAAGACGGGTCAGGCCTCTGGAYTCACTTACACTGA
AGCCAATAAGAACAAAGGTAAGAGGAGAACACTTGTTAAATAAAACAGCACAAAACGCATGAACGTAACCTGTGA
CAAACTCAGGAGTGTGAAATACTTAACGAATGCATTCTTTATCATTTAGGCATCATCTGGGGAGAGGATAYACTG
ATGGAATATTTGGAGAATCCCAAGAAGTATATCCCTGGAACAAAAATGATCTTTGTCGGCATTAAGAAGAAGGGA
GAAAGGGAAGACTTAATAGCTTATCTCAAAAAAGCTACTAATGAGTAATAATTGGCCACTGCCTTATTTATTACA
AAACAGATGTCTCATGACTTTTTTATGTGTACCGTACTTTAATAGATCTCATACACCAGAATTTACATCATGAAT
NNNNNNNNNNNNNNNNNNNNNNNNNNNNNNNNNNNNNNNNNNNNNNNNNNNNNNNNNNNNNNNNNNNNNNNNNNN
NNNNNNNNNNNNNNNNNNNNNNNNNNNNNNNNNNNNNNNNNNNNNNNNNNNNNNNNNNNN
>Seq35 [organism=Leontopithecus chrysomelas] CYCS
NNNNNNNNNNNNNNNNNNNNNNNNNNNNNNNNNNNNNNNNNNNNNNNNNNNNNNNNNNNNNNNNNNNNNNNNNNN
NNNNNNNNNNNNNNNNNNNNNNNNNNNNNNNNNNNNNNNCGGCGTGTCCTTGGATTTAGAGAGTGGGRCGTCCGG
CTTCTGAGCGGTAATCTTTGTTGCGCTAACCACGAAAAAGGTGAGAACGGGTCGCGGAAGCCGCATCTGGTTAGA
GGCGGAGCTGTGGGGGGCACGTAGTCGCGAGCGACTGAGACCCACGCGGGGAGCCTTCGAGGGGAGCCCGCGCGG
GGTGGGCAGGCCGGACGTGAGGACCCTGGACTGTGGTCAAACGAGAGCCAGGCGATCAACGGCTTGAGGTGGGGC
GGAAGCCTTACTAAGGTCTCAGTCAGTTACTGGAGACGGCAAGACGCGTCCTCTCCCGTCGTGGTTGTTGAAGGG
CTATGGAAGTGATAGGCCAGACTWCCCTCCCTGAAAGCCAAAGCGTAGCGTTTCACGTTCTGCTTCAGAGGGCAA
AAGCTGTTGCTCCTCTAATAAGGGGTCGTTCTTTTCGTGGGCTCATGTTTGTTCTGTCGATCGTTCTGGCATCCT
AGAAACGTGGGTTTCATCAGTCACCTTGAAACCGACCTGGATGGGTGACCTCTTGGTCACCTCGGGGGGATCACC
GGTAAGAGTTGGGGATGTCTTGGGGACACCGTGCAGCCTACTTCTGCGCTCCAATTCACGCAGGAGTAGTGTCAA
GGTACTCTTGCGTGACCTGGACAAGTAGAAACAATCAGGACCGTTTATTTTATTTTTAATTTGTTTTTGAAGATG
GAGTCTCGCTCCGTCACCCAGGCTGAAGTGCAGTAGCACGATCTCGGCTCACTGCAACTTCCGCCTCCCGGGTTC
AAGCAATTCTCCTGCCTCACTCTCCCGAGTACCTGGGACTACGGGTTTCCACCACCATGCCCGGCTTTTTTTTTT
TTTTAATGGAGTTTCGCTCTTGTTACCCAGCCTAGAGTGCARTGGCGCGATCTCGGCTCACTGCAACCTCCGCCT
CCTGGGTTCAAGCAATTCTCCTGCCTCAGCCTTCCGAGTAGCTGGGACTACAGGTGCGCGCCACCATGCCCAGCT
AAGTTTTTGTATTTTTAGTAGAGATGGGGTTTCACCATGTTGACCAGGATGGTCTCGATCTCTTGACCTCGTGAT
CCGCCTGCCTCGGTCTCCCAGAGTGCTGGGATTATAGGCATGAGCCACTGCGCCCGGCCTTTTTTTGTATTTTAG
TAGAGACAGAATTTCACCGTGTTAGCCAGGGTGGTTTCAGTCTCCTGACCTGGTGATGACAACCCRCCCCTCCAA
GCCTCCCAAAGTGCCGGGATTATAGGCGTGAGCCACCGCGCCGGGCCCCAGGACTGCTTTTTAAACATTTGTGTT
TTGCATTATCCTCAGGGAGAGGTGGCTTTACATTGTAGTACGATTAAATGATTAGACCTTCTTAAAAGTTGCAGT
TGTGGTGATTTTTGACTTAATGTTCGCTGTTCAGCTTCGTATCTGTGACTGTTTGTGATCATGACCTTATCTTCT
GAAACTGAAGTTTGAATTACGTTCCCACTTTGCTTGCTTGGGTTTTAACCTTCCTTCATGTATACACACAAAAAT
AGGTTTTTAAGGAGGTGCTCCTAAAAAATGTTTTTGGTATGAAAGAGAATTTGGTATAAAAAGTATTAAAGCAAA
AGAAGATTCATCTTGGTATTTAATGGCATAAATTATCAATGGATTGGCAATTAAGTGACTAGAGTGGTCATTAGT
TTACACTGTATTTGTTACCTGAAGAAAAATTATTAAGTTGGGTTTTTCGTTTTTAGAATTAAATATGGGTGATGT
TGAGAAAGGCAAGAGGATTTTTATTCAGAAGTGTTCCCAATGTCACACCGYGGAAAAGGGAGGCAAGCACAAGAC
TGGRMCTAATCTCCATGGTATCTTTGGGCGGAAGACAGGTCAGGCCGCTGGATTCACTTACACTGAAGCCAATAA
GAACAAAGGTAAGAGGAGAACACTTGTTAAATAAAGCAGCACAAAACGCATGAACGTAACCTGTGGCAAACTCAG
GAGTGTGAAATACTTAACGGATGCATTCTTTATCATTTAGGCATCATCTGGGGAGAGGATACACTGATGGAATAT
TTGGAGAATCCCAAGAAGTACATCCCTGGAACAAAAATGATCTTTGTCGGCATTAAGAAGAAGGGAGAAAGGGAA
GACTTAATAGCTTATCTCAAAAAAGCTACTAATGAGTAATAATTGGCCACTGACTTATTTATTACAAAACAAATG
TCTCATGACTTTTTTATGTGTACCATACTTTAATAGATCTCATACACCAGAATTTACATCATGAATGACTGACAG
GATAATTTGTTGGGCAGTCCTGATTTAAAACTAAGACTGGCTTGTGGTTAAANNNNNNNNNNNNNNNNNNNNNNN
NNNNNNNNNNNNNNNNNNNNNNNNNNNNNNNNNNNNNNNNNNNNNNNNN
>Seq36 [organism=Saguinus labiatus] CYCS
NNNNNNNNNNNNNNNNNNNNNNNNNNNNNNNNNNNNNNNNNNNNNNNNNNNNNNNNNNNNNNNNNNNNNNNNNNN
NNNNNNNNNNNNNNNNNNNNNNNNNNNNNNNNNNNNNNNCGGCGTGTCCTTGGATTTAGAGAGTGGGACGTCCGG
CTTCTGAGCGGTAACCTTTGTTGCGCTAACCACGAAAAAGGTGAGAGCGGGTCGCGGAAGCCGCATCTGGTTAGA
GGCAGAGCTGTGGGGGGCACGCATTCACGAGCAACTGAGACCCACGCGGGGAGCCTTCGAGGGGAGCCCGCGCGG
GGTGGGAAGGCCGGACGTGAGGACCCTGAACTGTGGTCAAACGAGAGCCAGGCGATCAACGGCTTGGGGTGGGGC
GGAAGCCGAACTAAGGTGTCGGTCAGTTGCTGGAGACGGCAAGACGCGTCCTCTTCCGTCGTGGTTGTTGAGGGG
CTATGGAAATGATAGGCCAGACTTCTCTCCCTGAAAGCCGAAGCGTAGTGTTTCACGTTCTGCTTCAGAGGGCAA
AAGCTGTTGCTCCTCTAATAAGGGGTCGTTCTTTTCGTGGGCTCATGTTTGTTCTGTCAGTCGTCCTGGCATCCT
AGAAACGTGGGTTTCATTAGTCACCTTGAAACCGACCTGGATGGGTGACCTCGTGGTCACCTCGGGGGGGATCAC
CGGTAAGAGAGTTGGGGATGTCTTGGGGACACCGTGCAGCCTACTCCTGCGCTCCAATTCACGCAAGCGTAGTGT
CAAGCTACTCTTGTGACCTGGACAGGTAGAAACAATCAGGACCGTTTATTTTATTTTTAATTTATTTTTGAAGAC
GGAGTCTCGCTCCGTCACCCAGGCTGAAGTGCAGTAGCACGATCTCGGCTCACTGCAACTTCCGCCTCCCGGGTT
CAAGCAATTCTCCTGCCTCACCCTCCCGAGTACCTGGGACTACGGGTTTCCACCACCACGCCCGGCTTTTTTTTT
TTTTTTTTAATGGAGTTTCGCTCTTGTTACCCAGCCTAGAGTGCAATGGCGTGATCTCGGCTCACTGCAACCTCC
GCCTCCTGGGTTCAAGCAATTCTCCTGCCTCAGCCTTTCGAGTAGCTGGGACTACAGGCGCACGCCACCATGCCC
AGCTAAGTTTTTTGTATTTTTAGTAGAGACGGGGTTTCACCATGTTGACCAGGATGGTCTCAATCTCTTGACCTC
GTGATCCACCTGCCTTGGCCTCCCAGAGTGCTGGGATTATAGGCATGAGCCACCGCGCCCGGCCTTTTTTTGTAT
TTTAGTAGAGACAGAATTTCACAGTGTTAGCCAGGGTGGTTTCGGTCTCCTGACCTGGTGATGACAACCCACCCC
TCCAAGCTTCCCAAAGTGCTGGGATTATAGGCGTGAGCCACCGCGCCGGGCCCCAGGACCGCTTTTTAAACATTT
GTGCTTYGCATTATCCTTGGGGACAGGTGGCTTTACRCTGTAGTACGATTAAATGATTAGGCCTTCTTAAAAGTT
GCAGTTGTGGTGATTTTGACYTAATGTTCACTGTTCAGCTTCGTATCTGTGACCGTTTGTGATCATGACCTTATC
TTCTGAAACTGAAGTTTGAATTACGTTCCCAATTTGCTTGCTTGGGTTTTAACCTTCCTTCACGTATACACACAA
AAATAGGTTTTTAAGGAGGTGCTCCTAAAAAAGTGTTTTTGGTATGAAAGAGTATTGGGTATAAAGAGTATTAAA
GCAAAAGAAGATTCATCTTTGATTTATCAATGGATTGGTAATTAAGTGACTAGAGTGGTCATTAGTTTACAATGT
ATTTGTTACCTGAGGAAAAATAATTAAGTTGGGTCTTTCGTTTTTAGAATTAAATATGGGTGATGTTGAGAAAGG
CAAGAGGKTTTTTATTCAGAAGTGTTCCCAATGTCACACCGTGGAAAAGGGAGGCAAGCACAAGACTGGGCCTAA
TCTCCATGGTMTCTTTGGGCGGAARACAGGTCAGGCCTCTGGATTCACTTACACTGAAGCCAATAAAAACAAAGG
TAAGAGGAGAACACTYAAATWAAAYAGCACGAAACGCATGAACGTAACCTGTGGCAAACTCAGGAGTGTGAAATA
CTTAACGGATGCATTCTTTATCATTTAGGCATCATCTGGGGAGAGGATACACTGATGGAATATTTGGAGAATCCC
AAGAAGTATATCCCTGGAACAAAAATGATCTTTGTCGGCATTAAGAAGAAGGGAGAAAGGGAAGACTTAATAGCT
TATCTCAAAAAAGCTACTAATGAGTAATAATTGGCCACTGCCTTATTTATTACTAAACAAATGTCTCATGACTTT
TTTATGTGTACCATACTTTAATAGATCTCATACACCAGAATTTACATCATGAATGACTGACAGAATANNNNNNNN
NNNNNNNNNNNNNNNNNNNNNNNNNNNNNNNNNNNNNNNNNNNNNNNNNNNNNNNNNNNNNNNNNNNNNNNNNNN
NNNNNNNNNNNNNNNNNNNNNNNNNNNNNNNNNNNNN
>Seq37 [organism=Callithrix jacchus] CYCS
NNNNNNNNNNNNNNNNNNNNNNNNNNNNNNNNNNNNNNNNNNNNNNNNNNNNNNNNNNNNNNNNNNNNNNNNNNN
NNNNNNNNNNNNNNNNNNNNNNNNNNNNNNNNNNNNNNNCGGCGTGTCCTTGGATTTAGAGAGTGGGACGTCCGG
CTTCTGAGTGGTAGTCTTTGTTGCGCTAACCACKAAAAAGGTGAGAGCGGGTCGCGGAAGCCGCATCTGGTTAGA
AGCAGAGCTGTGGGGGGCACGTATTCGCGAGGATACGCGGGGAGCCTTCGAGGGGAGCCCGCGCGGGGTGGGAAG
GCCRGACGTGAGGACCCTAGACTATGGTCAAACGAGAGCCAGGCGATCAACCGCTTGAGGTRGGGCGGAAGCCCA
ACTAAGGTCTCGGTCAGTTACTGGAGACGGCAAGACGCGTCCTCTTCCGTCGTGGTTGTTGAAGGGCTATGGAAA
CGATAGGCCAGACTTCCCTCCCTTAAAACCGAAGCGTAGCGTTTCATTTTCTGCTTCAGAGGGCAAAAGCTGTTG
CTCCTCTAATAAGGGGTTGTTCTTTTCGTGGGCACATGTTTGTTCTTTCAATCGTTGYGGCGTCCTAGAAACGTG
GGTTTCATCAGTCACCTTGAAACCGACCTGGATGGGTGACCTCGTGGTCACCTCGGGGGGATCACCGGTAAGAGA
GTTGGGGATTTCTTGGGGACACCGTGCAGCCTACTCCTGCGCTCCAATTCACGCAGGAGTAGTGTCAAGCTACTC
TTGTGCCCTGGGCAGGTAGAAACAATCAGAACCGTTTATTTTATTTTTAATTTATTTTTGAAGACGGAGTCTCGC
TCCGTCACCCAGGCTGAAGTGCAGTAGCACGATCTCGGCTCACTGCAACTTCCGCCTCCCGGGTTCAAGCAATTC
TCCTGCTTCGCCCTCCCTAGTACCTGGGACTACCGGTTTCCACCACCACGCCCGGCTTTTTTTTTTTTTTTTTTT
TTTCTTTCTTATGGAGTTTCGCTCTTCTTACCCAGCCTAGAGTGCAATGGCGCGATCTCGGCTCACTGCAACCTC
CGCCTCCTGGGTTCAGGCAATTCTCCTGCCTCAGCCTTCCGAGTAGCTGGGACTACAGGCGCGCGCCAMCATGCC
CAGCTAAGTTTTTTGTATTTTTAGTAGAGACGGGGTTTCACCTTGTTGACCAGGATGGTCTCAATCTCTTGGCCT
CCCAGAGTGCTGGGATTATAGGCATGAGCCACCGCGCCCGGCTTTTTTTTTTTTTTGTATTTTAGTAGAGACAGA
ATTTCACCATGTTAGCCAGGGTGGTTTCGTTCTCCTGACCTGGTGATGACAACCCACCCCTCCAAGCCTCCCAAA
GTGCTGGGATTATAGGCGTGAGCCACCGCGCCGGGACCCAGGACCGATTTTTAAACATTTGTGCTTTGCATTATC
CTCAGGGAGAGGTGGCTTTACATTGTAGTACGATTAAATGATTAGACCTTCTTAAAAGTTGCAGTTGTGGTGATT
TTCACTTAATGTTCGCTGTTCTGCTTCGTATCTGTGACTGTTTGTGATCATGACCTTATCTTCTGAAACTGAAGT
TTGAATTACGTTCCCATTTGCTTGCTTGGGTTTTAACCTTCCTTCACGTATACACACAAAAACAGGTTTTTAAGG
AGGTGCTCCTAAAAAATGTTTTTGGTATGAAAGAGTATTGGGTATAAAAAGTATTAAAGCAAAAGAAGATTCATC
TTAGTATTTAATGACATAAATTRTCAATGGATTGGTAATTAAGTGACTAGAGTGGTCATTAGTTTACACTGTATT
TGTTACCTGAAGAAAAATTATTGTTGGGTCTTTCGTTTTTAGAATTCAATATGGGTGATGTTGAGAAAGGCAAGA
GGATTTTTATTCAGAAGTGTTCCCAATGTCACACGGTGGAAAAGGGAGGCAAGCACAAGACTGGGCCTAATCTCC
ATGGTMTCTTTGGGCGGAARACAGGTCAGGCCTCTGGATTCACTTACACTGAAGCCAATAAAAACAAAGGTAAGA
GGAGAACACTTGTTAAATAAAACAGCACAAAACGCATGAACGTAACCTGTGGCAAACTCCGGAGTGTGAAATACT
TAATGGATGCATTCTTTATCATTTAGGCATCATCTGGGGAGAGGATACACTGAYGGAATATTTGGAGAATCCCAA
GAAGTATATCCCTGGRACAAAAATGATCTTTGTCGGCATTAAGAAGAAGGGAGAAAGGGAAGACTTAATAGCTTA
TCTCAAAAAAGCTACTAATGAGTAATAATTGGCCACTGCCTTATTTATTACAAAACAAATGTCTCATGACTTTTT
TATGTGTACCGTACTTTAATAGATCTCATACACCAGAATTTACATCATGAATGACTGACAGAATATTTTGTTGGG
CAGTCCTGATTTAAAACTAAGACTNNNNNNNNNNNNNNNNNNNNNNNNNNNNNNNNNNNNNNNNNNNNNNNNNNN
NNNNNNNNNNNNNNNNNNNNNNNNNNNNNNNNNNN
>Seq38 [organism=Colobus satanas] CYCS
NNNNNNNNNNNNNNNNNNNNNNNNNNNNNNNNNNNNNNNNNNNNNNNNNNNNNNNNNNNNNNNNNNNNNNNNNNN
NNNNNNNNNNNNNNNNNNNNNNNNNNNNNNNNNNNNNNNCGGCGTGTCCTTGGATTTAGAGAGTGGGACGTCCGG
CTTCCGAGCGGTAACCTTTCTTGCGCTAGTGACGGAAAAGGTGAGAGTGGGTCGCGGAAGCCGCATCTGGTTAGA
GGCAGAGCTGTGGGGGGCGCGCACTCGCGAGCGACCGAGACCCACGCGGGGAGCCTTTGAGGGGAGCCCGCGCAG
GGTGGGAAGGCCGGGAGTGAGGACCCTGGACTGTGGTCAGACGAGAGCCAGGCGATTAACGGCTTGAGGTGGGGC
GGAGGCCTAACTAAGGACAGGTGTGTTCTCGGTCAGTTACTGGAGACGGCAAGACGCGGCTTCTTCAGTCGTGGT
TGTTGAAGGGCTATGGAAATGATAGGCCAGACTTCCCACTCTGAAAGCCGAAGTGTGGCGTTTCACGTTCTGCTT
CAGAGGGCAAAAGCTGCTGCTCCTCTAATAAGGGGTCGTTTCTTTTCGTGGGCTCATGTTTCTTCTGTCAATCGT
TCTGGCATCCTAGAAACGTGGGTTTCATCAGTCACCTTGAAACCGACCTGGATGGGTGACCTCGTGGTCACCTCG
GTGGGATCACCGGTAGGAGAGTTGGGATGTCTTGGGGACACCGTGCAGCCTACGCCTGCGCTCCAATTCACGAGT
TTGAGTGTCAAGCTACTCCTGTGACCTGGACAGGTAGAAACAATCAGGCCTTTTTATTTTTATTTTTTTGAAGAC
GGAGTCTCGCTCTGTTACCCAGGCTGCAGTGGCAGGATGTCGGCTCACTGCAACTTCCGCCTCCCAGGTTCAAGC
AATTCTCCTGCCTCACCCTCCCGAGTAGCTGGGACTACAGGTGTCCACCACCACGCCCGGCTACTTTTTTTTTTT
TTTTTTTGGTAATGGAGTTTCGCTCTTCTTACCCAGCCTAGAGTGCAATGGCGCGATCTCGGCTCACCGCAACCT
CCGCCTTCTGGGTTCAAGCAATTCTCCTGCCTCAGCCTTCCGAGTAGCTGGGACTACAGGCGCGCGCCACCATGG
CCAGCTAATTGTTTGTATTTTTAGTAGAGATGGGGTTTCACCATGTTGACCAGGATGGTCTCGATCTCTTGACCT
CGTGATCCACCTGCCTTGGCCTCCCAAAGTGCTGGGATTATAGGCGTGAGCCACCGCGCCCGGCCTTTTTTTTGT
GTGTGTGTGTGTTTTAGTAGAGACAGAATCTCACCGTGTTAGCCAATGTGGTTTCGATCTCCTGACCTCGCAATG
CCTTCCCCCAGCCTCCGAAAGTGCTGGGATTACAGGCGTGAGCCGCCGCGCTGGGCCCCAGGACCGCCTTTTAAA
CATTTGTGCTTTGCATTATCCTCAGGGAGGGGTGGCTTTACATTGTAGTACTATTAAATGACTAGACCTTCTTAA
AAATTGCAGGTGTGGTGATTTTGACTTAATGTTCGCTGTTAAGCTTCGTATCTGTGACTGTGACGATGACCTTAT
CTTCTGAAACTGAAGTTTGAATTAGGTTCCCACTTTGCTTGCTTGGGTTTTGACCTTCCTACACGTATACACACA
AAAATAGATTTTTAAGGAAGTGCTCCTAAAAAATGTTTTTGGTATGAAGGAGTATTTGGTATAGAGTATTAAAGC
AAAAGAAGATTCATCTTGGTATTTAATGACATAAATTATCAATGGATTGGTAATTAAGTGACTAGAGTGGTCATT
AGTTTACACTGTATTTGTTACCTGAAGAAAAATTATTAAGTTGGGTCTTTCGTTTTTAGAATTAAATATGGGTGA
TGTTGAGAAAGGCAAGAGGATTTTTATTCAGAAGTGTTCCCAGTGTCACACCGTGGAAAAGGGAGGCAAGCACAA
GACTGGGCCTAATCTCCATGGTMTCTTTGGGCGGAARACAGGTCAGGCCTCTGGATTCACTTACACTGWAGCCAA
TAAGAACAAAGGTAAGAGGAGAACACTTGTTAAATAAAACAGCACAAAACGCATGAATGTAACCTGTGGCAAACT
ATCAGGAGTGTGAAATACTTAACGGTCGCATTCTTTATCATTTAGGCATCATCTGGGGAGAGGATACACTGATGG
AGTATTTGGAGAATCCCAAGAAGTATATCCCTGGAACAAAAATGATCTTTGTCGGCATTAAGAAGAAGGGAGAAA
GGGAAGACTTAATAGCTTATCTCAAAAAAGCTACTAATGAGTAATAATTGGCCACTGCCTTATTTATTATGAAAC
AAATTGTCTCATGACTTTTTTATGTGTACCATACTTTAGTAGATCTCATACACCAGAATTTACATCATGAATGAC
TGACAGAATATTTTGTTGGGCAGTCCTGATTTAAAACTAAGACTGGCTTGTGGTTAANNNNNNNNNNNNNNNNNN
NNNNNNNNNNNNNNNNNNNNNNNNNNNNNNNNNNNNNNNNNNNNNNNNNNNNNNN
>Seq39 [organism=Cacajao rubicundus] CYCS
NNNNNNNNNNNNNNNNNNNNNNNNNNNNNNNNNNNNNNNNNNNNNNNNNNNNNNNNNNNNNNNNNNNNNNNNNNN
NNNNNNNNNNNNNNNNNNNNNNNNNNNNNNNNNNNNNNNCGGCGTGTCCTTGGATTTAGAGRGTGGGACGTCCGG
CTTCCGAGCGGTAACCTTTGTTGCGCTAGCGACAGAAAAGGTGAGAGCGGGTCGCGGAARCCGCATCTGGTTAGA
GGCAGAGCTGTGGGGGGCGCGCACTCGCGAGCGACCGAGACCCACGCGGGGAGCCTTTGAGGGGAGCCCGCGCAG
GGTGGGAAGGCCGGGAGTGAGGACCCTGGACTGTGGTCAGACGAGAGCCAGGCGACTAACGGCTTGAGGTGGGGC
GGAGGCCTAACTAAGGACAGGTATGTTCTCGGTCAGTTACTGGAGACGGCAAGACGCGGCTTCTTCAGTCGTGGT
TGTTGAAGGGCTATGGAAATGATAGGCCAGACTTCCCACTCTGAAAGCCGAAGTGTAGCGTTTCACGTTCTGCTT
CAGAGGGCARAAGCTGCTGCTCCTCTAATAAGGGGTCGTTTCTTTTCGTGGGCTCGTGTTTCTTCTGTCAATCGT
TCTGGCATCCTAGAAGCGTGGGTTTCATCAGTCACCTTGAAACCGACCTGGATGGGTGACCTCGTGGTCACCTCG
GTGGGATCACCGGTAGGAGAGTTGGGATGTCTTGGGGACACCGTGCAGCCTACGCCTGCGCTCCAATTCACGAGT
TTGAGTGTCAAGCTACTCCTGTGACCTGGACAGGTAGAAACAATCAGGCCTTTTTATTTTTATTTTTTTGAAGAC
GGAGTCTCGCTCTGTCACCCAGGCTGCAGTGGCAGGATGTCGGCTCACTGCAACTTCCGCCTCCCAGGTTCAAGC
AATTCTCCTGCCTCACCCTCCCGAGTAGCTGGGATTACAGGCGCGCGCCACCATGCCCCGCTAATTTTTTGTATT
TTTAGTAGAGATGGGGTTTCACCATGTTGACCAGGATGGTCTCGATCTCTTGACCTCGTGATCCACCTGCCTTGG
CCTCCCAAAGTGCTGGGATTATAGGCGTGAGCCACCGCGCCCGGCCTTTTTTGTGTGTGTGTGTGTTTTAGTAGA
GACAGAATCTCACCGTGTTAGCCAGTGTGGYTTCGATCTCCTGACCTCGCGATGCCTTCCCCCAGCCTATGAAAG
TGCTGGGATTACAGGCGTGAGCCGCCGCGCTGGGACCCAGGACTGCCTTTTAAACATTTGTGCTTTGCATTATCC
TCAGGGAGGGGTGGCTTTACATTGTAGTACTATTAAATGATTAGGCCTTCTTAAAAATTGCAGGTGTGGTGATTT
TGACTTAATGTTCGCTGTTAAGTTTCCTATCTGTGACTGTGACGATGACCTTATCTTCTGAAACTGAAGTTTGAA
TTAGGTTCCCACTTAGCTTGCTTGGGTTTTGACCTTCCTACACGTATGCACACAAAAATAGGTTTTTAAGGAAGT
GCTCCTAAAAAATGTTTTTGGTATGAAGGAGTATTTGGTATAGAGTATTAAAGTAAAAGAAGATTCATCTTGGTA
TTTAATAACATAAATTATGAATGGATTGGTAATTAAGTGACTAGAGTGGTCATTAGTTTACACTGTATTTGTTAC
CTGAAGAAAAATTATTAAGTTGGGTCTTTCATTTTTAGAATTAAATATGGGTGATGTTGAGAAAGGCAAGAGGAT
TTTTATTCAGAAGTGTTCCCAATGTCACACCGTGGAAAAGGGAGGCAAGCACAAGACTGGGCCTAATCTCCATGG
TMTCTTTGGGCGGAARACAGGTCAGGCCTCTGGATTCACTCACACTGAAGCCAATAAGAACAAAGGTAAGAGGAG
AACACTTGTTAAATAAAACAGCACAAAACGCATGAATGTAACCTGTGGCAAACTATCAGGAATGTGAAATACTTA
ACTGACGCATTCTTTATCATTTAGGCATCATCTGGGGAGAGGATACACTGATGGAGTATTTGGAGAATCCCAAGA
AGTATATCCCTGGAACAAAAATGATCTTTGTCGGCATTAAGAAGAAGGGAGAAAGGGAAGACTTAATAGCTTATC
TCAAAAAAGCTACTAATGAGTAATAATTGGCCACTGCCTTATTTATTATGAAACAAATTGTCTCATGACTTTTTT
ATGTGTAACATACTTTAGTAGATCTCATACACCAGAATTTACATCATGAATGACTGACAGAATATTTTGTTGGGC
AGTCCTGATTTAAAACTAAGACTGGCTTGTGGTTAAANNNNNNNNNNNNNNNNNNNNNNNNNNNNNNNNNNNNNN
NNNNNNNNNNNNNNNNNNNNNNNNNNNNNNNNNN
>Seq40 [organism=Callicebus donacophilus] CYCS
NNNNNNNNNNNNNNNNNNNNNNNNNNNNNNNNNNNNNNNNNNNNNNNNNNNNNNNNNNNNNNNNNNNNNNNNNNN
NNNNNNNNNNNNNNNNNNNNNNNNNNNNNNNNNNNNNNTCGGCGTGTCCTTGGATTTAGAGAGTGGGACGTCCAG
CTTCCGAGCGGTAACCTTTGTTGCGCTAGCGACGGAAAAGGTGAGAGCGGGTCGCGGAAGCCGCATCTGGTTATA
GGCAGAGCTGTGGGGGGCGCGCACTCTCGAGCGACCGAGACGCACACGGGGAGCCTTTGAGGGGAGCCCGCGCGG
GGTGGGAAGGCCGGGAGTGAGGACCCCGGACTGTGGTCAGATGAGAGCCGGGCGATTAACTGCTTGAGGTGGGGC
AGAAGCCTAACTAAGGACAGGTATGGTCTCGGTCAGTTGCTGGAGACGGCAAGACGCTGCCTCTTCCGTCGTGGT
GGTTGAAGGGCTATGGAAATGATAGGCCAGACTTCCCTCCCTGAAAGCCGAAGCGTGGCGTTTCGCGTTCTGCTT
CAGAGGGCAAAAGCTGTTGCTCCTCTAATAAGGGGTCGTTTCTTTTCGTGGGCTCATGTTTCTTCTGTCAATCGT
TCTTGCATTCTAGAAACGTGGGTTTCATCAGTCACCTTGAAACCGACCTGGATGGGTGACCTCGTGGTCACCTCG
GGGGGATCACCGGTAGTAGAGTTGGGATGTCCTGGGGACACCGTGCAGCCTACGCCTGCGCTCCAATTCACGAGT
TTGAGTGTCAAGCTACTCCTGTGACCTGGACAGGTAGAAACAATCAGGACCGGTTTTTTAAATTTTTATTTTTAG
TTTTTTTTTTTGAAAACGGAGTCTCTGTCACCCAGGCTGGAGTACAGTGGCAGGATGTCGGCTCACTGCAACTTC
CGCCTCCCGGGTTCAAGTAATTCTCCTGCCTCACCCTCCCGAGTAGCTGGGACTACAAGTGTCCACCACCACGCC
CGGCTACTTTTTTTTTTTTTTTTGATAATGGAGTTTCCCTCTTGTTACCCAGCCTAGAGTGCAGTGGCGCGATCT
TGGCTCACCGCAAACTCCGCCTCCTGGATTCAATCAATTCTCCTGCCTCAGCCTTCCGAGTAGCTGGGACTACAA
GCGCGCGCCACCATGCCCAGCTAATTTTTTGTATTTTTAGTAGAGACGGGGTTTCACTATGTTGACCATGATGGT
CTCGATCTCTTGACCTCGTGATCTGCCTGCCTTGGCCTTCCAAAGTGCTGGGATTACAGGCGTGAGCCACCGCGC
CCGGCCTTTTTTTTTTTTTTTTTTTTTTTGTATTTTAGTAGAGAGAATTTCACCCGTGTTAGTCAGGGTGGTTTC
TATCTCCTGACCTCGCTATGCCTCCTCCCACCCCTCGGCCTCCCAAAGTGTTGGGATTACAGGCGTGAGCCACCG
CACTGGGCCCCAGGACCGCTTTTTAAACATTTGTGCTTTGCATTATCCTCAGGGAGAGGTGACTTTACATTGTAG
TACGATTAAGTGATTAGGCCTTCTTAAAAATTGCAGTTATGGTGATTTTGACTTAATGTTCTCTGTTAAGCTTCA
TATCTGTGACTGTTTGTGACCATGACCTTATCTTCTGAAACTGGTTTGAATTAGGTTCCCACTTTGCTTGCTTGG
GTTTTAACCTTCCTTCACGTATACACACAAAAATAGGTTTTTAAGGAGGTGCTCCTAAAAAATGTTTTTGGTATG
AAAGAGTATTTGGTATAAAGAATATTAAAGCAAAAGAGGATTCATCTTGGTATTTAATGACATAAATTATCAATG
GATTGGTAATTAAGTGACTAGAGTGGTCATTAGTTTACACTGTATTTGTTACCTGAAGAAAAATTAAGTTGGGTC
TTTCGTTTTTAGAAATAAATATGGGTGATGTTGAGAAAGGCAAGAGGATTTTTATTCAGAAGTGTTCCCAATGTC
ACACCGTGGAAAAGGGAGGCAAGCACAAGACTGGGCCTAATCTCCATGGTATCTTTGGGCGGAAGACAGGTCAGG
CCTCTGGATTCACTTACACTGAAGCCAATAAGAACAAAGGTAAGAGGAGAACACTTGTTAAGTAAAACAGCACAA
AACGCATGAATGTAACCTGTGGCAAACTATCAGGAGTGTGAAATACTWAACGGATGCATTCTTTATCATTTAGGC
ATCATCTGGGGAGAGGATACACTGATGGAGTATTTGGAGAATCCCAAGAAGTATATCCCTGGAACAAAAATGATC
TTTGTCGGCATTAAGAAGAAGGGAGAAAGGGAGGACTTAATAGCTTATCTCAAAAAAGCTACTAATGAGTAATAA
TTGGCCACTGCCTTATTTATTATGAAACAAATGTCTCATGAGTTTTTTATGTGTACCATACTTTAATAGATCTCA
TACACCAGAATTTACATCATRAATGACTGACAGAATANNNNNNNNNNNNNNNNNNNNNNNNNNNNNNNNNNNNNN
NNNNNNNNNNNNNNNNNNNNNNNNNNNNNNNNNNNNNNNNNNNNNNNNNNNNNNNNNNNNNNNNNNNNNNNNNNN
NNNNNNN
>Seq41 [organism=Pithecia irrorata] CYCS
NNNNNNNNNNNNNNNNNNNNNNNNNNNNNNNNNNNNNNNNNNNNNNNNNNNNNNNNNNNNNNNNNNNNNNNNNNN
NNNNNNNNNNNNNNNNNNNNNNNNNNNNNNNNNNNNNNNCGGCGTGTCCTTGGATTTAGAGAGTGGGACGTCCGG
CTTCCGAGCGGTAACCTTTGTTGCACTAGCGACGAAAAAGGTGAGAGCGGGTCGCGGAAGCCGCGTCTGGTTAGA
GGCAGAGCTGTGGGGGGCGCGCACTCGCGAGCGACCGAGACCCACGCGGGGAGCCTTTGAGGGGAGCCCGCGCGG
GGTGGGAAAGCCGGGAGTGAGGACCCTGGACTGTGGTCAGACGAGAGCCGGGCGATTAACGGCTTGAGGTGGGGC
GGAGGCCTAACTAAGAACAGGTATGTTCTCGGTCAGTTACTGGAGACGGCAAGACGCGGCCGCTTCCGTCGTGGT
TGTTGAAGGGCTATGGAAATGATAGGCCAGACTTCCCACCCTGAAAGCCGAAGCGTAGCGTTTCACGTTCTGCTT
TAGAGGGCAAAAGCTGTTGCTCYTCTAATAAGGGGTCGTTTCTTTTCGTGGGCTCATGTTTCTTCTGTCAATCGT
TCTGGCATCCTAGAAACGTGGGTTTCATCAGTCACCTTGAAACCGACTTGGATGGGTGACCTCGTGGTCACCTCG
GTGGAATCACCGGTAGGAGAGTTGGGATGTCTTGGGGACGCCGTGCAGCCTACGCCTGCGCTCCATTTCACAAGT
TTGAGTGTCAAGCTACTCCGTGACCTGGACAGGTAGAAACAATGAGGCCTTTTTATTTTTATTTTTTTGAAGACG
GAGTCTCGCTCTGTCACCCAGGCTGCAGTGGCAGGATGTCGGCTCACTGCAACTTCCGCCTCCCGGGTTCAAGCA
ATTCTCCTGCCTCACCCTCCCGAGTAGCTGGGACTACAGGTGTCCACTACCACGCCCGGCTACTTTTTTTTTTTT
TTTTTTAAATAATGGAGTTTCTCTCTTCTTACCCAGCCTAGAGTGCRATGGCGCGATCTCGGCRCACCGCAACCT
CCGCCTTCTGGGTTCAGGCAATTCTGCCTCAGCCTTCCGAGTAGCTGGGACTACGGGCGCGCGCCACCATGCCCA
GCTAATTTTTTGTATTTTTAGTAGAGACAGGGTTTCACCGTGTTGACCAGGAGGGTCTCGATCTCTTGACCTCGT
GATCCACCTGCCTTGGCCTCCCAAAGTGCTGGGATTATAGGCGTGAGCCCCCGCGCCCGACCTTTTTTTTTTTTT
GTATTTTAGTAGAGACAGAATTTCACCGTGCTAGCCAGTGTGGTTTCGATCTCCTKACCTCGCGATACCCCCCTC
CCAACCCCCAGCCTTCCAAAGTGCTGGGATTACAGGCGTGAGCCACCGCGATGGGCCCCAGGACCGCTTTTTAAA
CACTTGTGCTTTGCATTATCCTCAGGGAGAGATAGCTTTACATTGTAGTACGGTTAAATGATTAGGCCTTCTTAA
AAATTGCAGGTGTGGTGATTTTGACTTAATGTTCGCTGTTAAGCTTCATATMTGTGACTGTGAAGATGACCTTAT
CTTCTGAAACTGAAGTTTGAATTAGGTTCCCACTTGGCTTGCTTGAGTTTTAACCTTCCTTCACGTATACACACA
AAAATAGGTTTTTAAGGAGGTGCTCCTAAAAAATGTTTTTGGTATGAAAGAGTATTTGGTATAAAGAGTATTAAA
GCAAAAGAAGATTCATCTTGGTATTTAATGACATAAATTATCAATGGATTGGTAATTAAGKGACTAGARTGGTCA
TTAGTTTACGCTGTATTTGTTACCTGAAGAAAAATTATTAAGTTGGGTCTTTCGTTTTTAGAATTAAATATGGGT
GATGTTGAGAAAGGCAAGAGGATTTTTATTCAGAAGTGTTCCCAATGTCACACCGTGGAAAAGGGAGGCAAGCAC
AAGACTGGRMCTAATCTCCATGGTATCTTTGGGCGGAAGACAGGTCAGGCCTCTGGATTCACTTACACTGAAGCC
AATAAGAACAAAGGTAAGAGGAGAACGCTTGTTAAATAAAACAGCACAAAACGCATGAATGTAACCTGTGGCAAA
CTATCAAGAGTGTGCAATACTTAACAGATGCATTCTTTATCATTTAGGCATCATCTGGGGAGAGGATACACTGAT
GGAGTATTTGGAGAATCCCAAGAAGTATATCCCTGGAACAAAAATGATCTTTGTCGGCATTAAGAAGAAGGGAGA
AAGGGAAGACTTAATAGCTTATCTCAAAAAAGCTACTAATGAGTAATAATTGGCCACTGCCTTATTTATTATGAA
ACAAATTGTCTCATGACTTTTTTATGTGTACCATACTTTAATAGATCTCATACACCAGAATTTACATCATGAATG
ACTGACAGAATATTTTGTTGGGCAGTCCTGATTTAAAACTAAGACTGGCTTGTGGTTAAANNNNNNNNNNNNNNN
NNNNNNNNNNNNNNNNNNNNNNNNNNNNNNNNNNNNNNNNNNNNNNNNNNNNNNNNN
>Seq42 [organism=Tarsius syrichta] CYCS
NNNNNNNNNNNNNNNNNNNNNNNNNNNNNNNNNNNNNNNNNNNNNNNNNNNNNNNNNNNNNNNNNNNNNNNNNNN
NNNNNNNNNNNNNNNNNNNNNNNNNNNNNNNNNNNNNNNCGGCGTGTCCTTGGATTTAGAGAGCGGGACGTCCGG
CTTCCAAGCGGGAAGGTGTGTAGCGCCGGCGACGAAAGAGAGGTGAGTGCGAGGCGAGGAAGCCTCAGCGGGTGG
GAGGGAGATTATGGGAGACGTCCCTCGCGGACGATCGAGGYCGCGGGATACCCCCGAGCCCGTGTGGGGCGGCAG
GACCAGGAGGGGGGGCCCCTGGACCGTGGCCAGCCAGAACCCGGCCGGTAACGCTTTGAGGTGGGGGGGAACCCT
AACGAGGTGAGGATGAGCCCAGTCGAGGGCTGGAGGTGGCTTGGATGCGAATCCAGGGGGTGGCGGGGAGGGGAC
GCAGGCCCTCTAGTCGTGTGGCTGAGGGGCTGTTGGAATGGGAGTCAGGACTTCCTGCCGGAAGGCCGGAACGCA
GCGCTTGGCGTCCTTGAGAGCAAAAACCGCTGCTCCTCTAATAAGGGGTCGTTCCTTTTTCTGGACGCTAATCGT
TTCTCYTGCCTATCGCTCTGGCATGTCGGAGAGGTGGATTTCATCAGCCACCTTGACGCCGACCTGGATGGGTGA
CCTCGTGGTCGTCTCCGGGATCACAGAGCTGTGGGGAGTGGGGATATCCCGGGGAGACCTCGCCGCCGCCCCTGC
GAGCTCTTCCACGACCGGGTGGGTCGAGTGACAAGCGACCCACGTGAACTGAGCGGGCGGAAGCAGCCAAGACCG
CTTTCTTTAAACGTATGGCTTTGGTTTGTTTTCAAAGAGAGGTGGCTTTCAGCTGTAGTACTAACAAATAATTAG
ACTTTCTTAAAGGATGGAATGTTGGTTTTGGTTTAATGTGATCGCAGTTAAGRTATGACACTTGGTGACCTTGAC
TTATCTTTTGAAACTGAGGTTTGCACTAGGTTCTCACTTTGCTTGTGCCTTCATCTTCCTTCATTTACACACRCA
GACGTTTTTAAGGAACTTCTGGATATATTTTGGATATTAAAAAGTAATGTGGCTATAGTAAGTAAAACGATTTAT
CCTGATGTTCGATGTCATTGATTAGCAGTAGGTGGGTATTCAAGTGACTGGAGCGATCTTTGGTTTACAGTGTTT
GTTACWTGAGGAAAAAAATGACTACGTTGGGTCTTTCATTTTAGAGTTAAATATGGGTGATGTTGAGAAAGGCAA
GAAGATTTTTGTTCAGAAGTGTGCCCAGTGTCACACCGTGGAAAAGGGAGGCAAGCACAAGACTGGRMCAAATCT
CCATGGTCTTTTTGGGCGGAAGACAGGTCAGGCTGCTGGATTCTCTTACACAGACGCCAATAAGAACAAAGGTAA
GAGGAAGACAGTTGTTAAATAACACAAATTGCATGACTCTAAACTGTGACCTATGGCAAACTCTTTATCAGGAGT
GTGAAGTGCTTTACCAGTGCATCCTTTCTTGTTTAGGCATCACCTGGGGAGAAGATACCCTGATGGAGTATTTGG
AGAATCCCAAGWAGTACATCCCTGGAACAAAAATGATCTTCGCCGGCATTAAGAAGAAGGGAGAAAGGGCAGACT
TGATAGCTTATCTCAAAAAAGCTACTAATGAGTAATAAGTGGCCACTGCCTTATTTATTACAAAACAGAAGTGTC
TNNNNNNNNNNNNNNNNNNNNNNNNNNNNNNNNNNNNNNNNNNNNNNNNNNNNNNNNNNNNNNNNNNNNNNNNNN
NNNNNNNNNNNNNNNNNNNNNNNNNNNNNNNNNNNNNNNNNNNNNNNNNNNNNNNNNNNNNNNNNNNNNNNNNNN
NNNNNNNNNNNNNNNNNNNNNNNNNNNNNNNNNNNNNNNNNNNNNNNNNNNNNNNN
>Seq43 [organism=Tarsius bancanus ] CYCS
NNNNNNNNNNNNNNNNNNNNNNNNNNNNNNNNNNNNNNNNNNNNNNNNNNNNNNNNNNNNNNNNNNNNNNNNNNN
NNNNNNNNNNNNNNNNNNNNNNNNNNNNNNNNNNNNNNNCGGCGTGTCCTTGGATTTAGAGAGCGGGACGTCCGG
CTTCCAAGCGGGAAGGTGTGTAGCGCCGGCGACGAAAGAGAGGTGAGTGCGAGGCGAGGAAGCCTCAGCGGGTGG
GAGGGAAATTATGGGAGACGTCCCTCGCGGACGATCGAGGTGGCGGGATACCCCCGAGCCGGTGTGGGGCGGCAG
GACCAGGAGGGGGGGACCCTGGACCGTGGCCAGCCAGAACCCGGCCGGTAACGCTTTGAGGTGGGGCGGAACCCT
AACGAGGTGAGGATGAGCCCAGTCGAGGGCTGGAGGTGGCTTGGATGCGAATCCAGGGGGTGGCGGGGAGGGGAC
GCGGGCCCTCTAGTCGTGTGGCTGAGGGGCTGTTGGAATGGGATTCACGACTTCCTGCCGGAAGGCCGGAACGCA
GCGCTTGGCGTCCTTGAGAGCAAAAACCGCTGGTCCTCTAATAAGGGGTCGTTTCTTTTTCTGGACGCTAATCGT
TTCTCCTGCCTATCGCTCTGGCATCTCGGAGAGGTGGATTTCATCAGCCACCTTGACGCCGACCTGGRTGGGTGA
CCTCGTGGTCGTCTCCGGGATCACAGAGCTGTGGGGAGTGGGGATATCCCGGGGAGACCTCGCCGCCGCCCCTGC
GAGCTCTTCCACGACTGGGTGGGTCGGACAAGCGACCCACGTGAACTGAGCTGGCGGAAGCAACCAAGACCGCTT
TCTTTAAACGTATGGCTTTGGTTTGTCTTCAAAGAAAGGTGGCTTTCAGCTGTAGTACTAACAAATAATTAGACT
TTCTTAAAGGTTGGAATGTTGGTTTTGGCTTAATGTGATCGCAATTAAGATATGACACTTGGTGACCTTGACCTA
TTTTTTGAAACTGGGGTTTGCCCTAGGTTCTCACTTTGCTTGGGCCTTAATCTTCCTTCATTTACACACACAGAC
GTTTTTAAGGAACTTCTGGGTATATTTTGGATATTAAAAAGTAATGTAGGTATAGTAAGTAAAACGATTTATCCT
GGTGTTYGATGKCATTGATTAGCAGTAGGTGGGTATTCAAGTGACTGGAGCGATCTTTGGTTTACAGTGTTTGTT
ACTTGAGGAAAAAAATGACTACGTTGGGTCTTTCATTTTAGAGTTAAATATGGGTGATGTTGAGAAAGGCAAGAA
GATTTTTGTTCAGAAGTGTGCCCAGTGTCACACCGTGGAAAAGGGAGGCAAGCACAAGACTGGGMCAAATCTCCA
TGGTCTTTTTGGGCGGAAGACAGGTCAGGCTGCTGGATTCTCTTACACAGACGCCAATAAGAACAAAGGTAAGAG
GAAGACAGTTGTTAAATAACACAAATTGCATGACTGTAAACTGTGACCTATGGCAAACTCTTTATCAGGAGTGTG
AAGTGCTTTACCAGTGCATCCTTTCTTGTTTAGGCATCACCTGGGGAGAAGATACCCTGATGGAGTATTTGGAGA
ATCCCAAGAAGTACATCCCTGGAACAAAAATGATCTTCGCCGGCATTAAGAAGAAGGGAGAGAGGGCAGACTTGA
TAGCTTATCTCAAAAAGGCTACTAATGAGTAATAAGTGGCCACTGCCTTATTTATTACAAAACAGAAATGTCTCA
TGACTTTTTTTATGTGTACCATAATTTAATTGATCTCTTACACCAGAATTCAGATCATGAAANNNNNNNNNNNNN
NNNNNNNNNNNNNNNNNNNNNNNNNNNNNNNNNNNNNNNNNNNNNNNNNNNNNNNNNNNNNNNNNNNNNNNNNNN
NNNNNNNNNNNNNNNNNNNNNNNNNNNNNNNNNNNNNNNNNNNNNNN
>Seq44 [organism=Hapalemur griseus] CYCS
NNNNNNNNNNNNNNNNNNNNNNNNNNNNNNNNNNNNNNNNNNNNNNNNNNNNNNNNNNNNNNNNNNNNNNNNNNN
NNNNNNNNNNNNNNNNNNNNNNNNNNNNNNNNNNNNNNNCGGCGTGTCCTTGGATTTAGAGAGCGGGACGTYCGT
CTTCTGACTGGGAACGTTCGTGCCGTCAGCAACCAAAGAGAGGTGAACGCGGGTCGCGGAAACCGTAGCGGCGTG
ATCCCGAGGTGAGGGGGAGCGCGGAGACGACCGAGGCCCTCCCCAGGAACGTGTCCCAGGGTAGCCCGCGTGGGT
TGGGCAGGGCCGGGAGTGAGAACCCTGGCCCGTGGCCAGCCAGAACCCGGAGGGTGACGGCTTGAGGTGGAGCAG
AACCCTAGCTAGGTGTGGAGTAGGTCGGGAACTCCAGGCGGCTTGGATGTGGATTCGAGGAAGACGCGGGCCTCC
CGTTGTCGGGGCTGGGGGGCAGTGAAAAGAGACTTCCGGAGGGCCAGAGCGCAGCGCTTCGCGGCCTCCTTCAGA
GAGCAAAAGCTGCTGCTTCTCTGCTAAGGGGTCATTTCTTTTCCTGGTTGCCTGGTGTTTCTTCCGTCAACCGCT
CAAGCATCCCAGAAAGGTGGATTTTCATCAGTCACCTTGAGAGCGACCTGGATGGGTGACCGACCTCATGGTCGT
CCCCGGGGATCTCAGAGGTGTGGGGAGAGGGGATGTCCATGGGAGACATTTTCCCCTGGGTTGCACGGAAGTTGG
TGAGAAATTACAGCATAGGTAAAACCAGAGCCAAGATACCCGCTCTGCTCCCATCCGCAGCGAGGCAAGTTAGAA
TGACAAGCTATACCTGCGACCTGAGCAGGTGGAAACAGCCTGGACCTGTTTTTTTAAAATCTGTGTGCTTTATAT
TATCATTAGAGAGAGAGGGGGGCTTTAAGCTGTAGTACGAATAAATGTCTAGACCTTCTTAAAAGTTGGAATTTT
GGTAGTTTGGGTTTAATGTAACTACAGTTCAACTTCATATTGGTGACTGTATGACCTTGACCTCACTTTTGAAAC
TGTGGTTTGAACTAGGTTCCTTCTTTGCTTGCTTGGGCTTTACCCTTCTTTTACTTATAGATGCAAGGATATGTT
TTTAGGAGGTTCTTCTAAATAGTGTTTTTGATATTAGAGAATATTGTGAACGTACTAAGTGAAACAAGATTCATC
YTGGYGCTTAATGTCATAGATTAGCAACGGATTAGYAATTAAGTAAAGTGATCATTGGTTTGTACAGTATTTGTT
ACTTGAGAAAAAAATYACTAAGTTGGGTSTTTTCATTTTTAGAATTAAATATGGGTGATGTTGAGAAAGGCAAGA
AGATTTTTGTTCAGAAGTGTGCCCAGTGCCACACTGTGGAAAAGGGAGGCAAGCACAAGACCGGGCCAAATCTCC
ATGGTCTCTTTGGGMGGAARACAGGTCAGGCTGCTGGATTCTCTTACACAGACGCCAATAAGAACAAAGGTAAGA
GAGAGWCAGTTGTTAAATACTGCACAAAATGCATGAATGTAACCTGTGGCAAACTCTTCTATCAGGAATGTGAAA
TACTTAACGCATCCCTTCTTCTTTAGGCATCACCTGGGGAGAGGATACACTGATGGAGTATTTGGAGAATCCCAA
GAAGTACATCCCTGGAACAAAAATGATCTTCGCTGGCATTAAGAAGAAGGGAGAAAGGGCAGACTTGATAGCTTA
TCTCAAAAAAGCCACTAATGAGTAATAGGCCACTGCCTTATTTATTACAAACCAGAAATATCTCATAAYTTTTTT
TATGTGTACCATAATTTATTGGTCTCATACACCAGAATTCAGATCATGAAAGAGTGACAGAATATTTTTGTTGGA
CAGTCCTAATTTAACTAAGACTGGCTTGTGGTTAAANNNNNNNNNNNNNNNNNNNNNNNNNNNNNNNNNNNNNNN
NNNNNNNNNNNNNNNNNNNNNNNNNNNNNNNNN
>Seq45 [organism=Lemur catta] CYCS
NNNNNNNNNNNNNNNNNNNNNNNNNNNNNNNNNNNNNNNNNNNNNNNNNNNNNNNNNNNNNNNNNNNNNNNNNNN
NNNNNNNNNNNNNNNNNNNNNNNNNNNNNNNNNNNNNAGCGGCGTGTCCTTGGRCTTAGAGAGTGGGACGTCCGT
CTTTTGACTGGGAACGTTCGTGCCGTCAGCGACCAAAGAGAGGTGAACRCGGGTCGCGGAAACCGTAGCGGCGTG
ATCCCGAGGTGAGAGGGAGCGCGGAGACGACCGAGGCCCTCCCCAGCRACGTGTCCCAGGGTAGCCCGCGTGGGT
TGGGCAGGGCCGGGAGTGAGAACCCTGGCCTGTGGCCAGCCAGAACCCGGAGGGTGACGGCTTGAGGTGCAGCAG
AACCCTAGCTGGGTGTGGAGTAGGTCGGGAACTCCAGGCGGCTTGGATGTGGATTCGAGGAAGACGCGGGCCTCC
CGTTGTCGGGGCTGGGGGCAGTGAAAATGATAGACGAGACTTCCTCCCGGAGGGCCAGAGCGCAGCGCTTCGCGG
CCTCGTTCAGAGAGCAAAAGCTGCTGCTTCTCTACTAAGGGGTCATYTCTTTCCCTGGTTGCCTGTTGTTTCTTC
CGTCAACCGCTCGAGCATCCCAGAAAGGTGGATTTTCATCAGTCACCTTGAGAGCGACCTGGATGGGTGACCGAC
CTCGTGGTCGTCCCCGGGGATCTCAGAGGTGTGGGGAGAGGGGATGTCCATGGGTGACCTCGCAGCCCGCTCTGC
TCCCATCCGCAGCGAGGCAAGTTAGAATGACAAACTATACTTGTGACCTGAGCAGGTGGAAACAGCCAGGACCTG
TTTTTTTAAAATCTGTGTGCTTTATATTATCATCAGAGAGAGTGGCTTTAAGTTGTAGTACGAATAAATGTCTAG
ACCTTCTTAAAAGTTGGAATTTTGGTAGTTTGATTTTAATGTAATCACAGTTCAAATTCATATTGGTGACTGTGT
GACCTTGACCTCACTTTTGAAACTGGTTTGAACTGGGTTCCTTCTTTGCTTGCTTGGGCTTTAACCTTCTTTTAC
TTATAGATGCARGGATATGCTTTTAGGAGGTTCTTCTAAATAGTGTTTTTGATATTAGAGARTATTGTGAATGTA
CTAAGTGAAACAAGATTCATCCTGGTGCTTAATGTCATAGATTAGCAACAGATTAATAATTAAGTAAAGTGATCA
TTGGTTTGTACAGTAKTTGTTACTTGAGGAAAAAATTACTAAGTTGGGTCTTTTCATTTTTAGAATTAAATATGG
GTGATGCTGAGAAAGGCAAGAAGATTTTTGTTCAGAAGTGTGCCCAGTGCCACACTGTGGAAAAGGGAGGCAAGC
ACAAGACGGGGCCAAATCTCCATGGTCTCTTTGGGAGGAAGACAGGTCAGGCTGCTGGATTCTCTTACACAGACG
CCAATAAGAACAAAGGTAAGAGAGAGACAGTTGTTAAATAACACTGCACAAAATGCATGAATGTAACCTGTGGCA
AACTCTTCTATCGGGAATGTGAAATACTAAATGYGTCCCTTCTTGTTTAGGCATCACCTGGGGAGAGGATACACT
GATGGAGTATTTGGAGAATCCCAAGAAGTACATCCCTGGAACAAAAATGATCTTCGCTGGCATTAAGAAGAAGGG
AGAAAGGGCAGACTTGATAGCTTATCTCAAAAAAGCCACTAATGAGTAATAGGCCACTGCCTTATTTATTACAAA
CCAGAAATATCTCRTAACTTTTTTTATGTGTACCATAATTTATTGGTCTCATACACCAGAATTCAGATCATGAAA
GAGTGACAGAATATTTTTGTTGGACAGTCCTAATTTAACTAAGACTGGCTTGTGGTTAAANNNNNNNNNNNNNNN
NNNNNNNNNNNNNNNNNNNNNNNNNNNNNNNNNNNNNNNNNNNNNNNNNNNNNNNNN
>Seq46 [organism=Varecia variegata] CYCS
NNNNNNNNNNNNNNNNNNNNNNNNNNNNNNNNNNNNNNNNNNNNNNNNNNNNNNNNNNNNNNNNNNNNNNNNNNN
NNNNNNNNNNNNNNNNNNNNNNNNNNNNNNNNNNNNNNNCGGCGTGTCCTTGGATTTAGAGAGCGGGACGTCCGG
CTTCTGACTGGGAACCGTCGTGCCGTCAGCAACCAARGAGAGGTGAGCGCGGGTCGCGGAAACCGTAGCGGGTGT
GATCCCGAGGTGTGGGGTGGCGCGGAAACGACCGAGGCCCTCCCCAGGAACCTGTCCCAGGGYAGCCCGCGTGGA
TTGGGCAGGGCCGGGAGTGAGAACCCTTGGCCTGTGGCCAGCCAGAACCCGGTGGGTAACGGCTTGAGATGGAGC
AGAACCCTAGCTAGGTGTGGAGTAGGTCGGGAACTCCAGGCGGCTTGGATGTGGATTCGAGGAAGACGCGGGCCT
CACGTTGTCGGTGCTGGGGGGCAGTGAAAATCATAGGCAAGACTTCCTCCCGGAGGGCCAGAGCGCAGCGCTTCG
CGGCCTCCTTCAGAGAGCAAAAGCTGCTGCTTCTCTAATAAGGGGTCATTTCTCTTCCTGGTTGCCTGTTGTTTC
TTCCCTCAACCGCTCAAGCATCCCAGAAAGGTGGATATTCATCAGTCACCTTGAGAGCGACCTGGATGGGTGAAC
GACCTCGTGGTCGTCCCCGGGGATCTCAGAGGTGTGGGGAGAGGGGATATCCATGGGAGACCTCGCAGCCCGCTY
CTGTGCTCCCATCCGCAGCGAGGCAATTTAGAATGACATGCTATACCTGTGACCTGATCAGGTGGAAACAGCCAG
GACCTGTTTTTTATAATCTATGTGCTTTATATTATCATCAGAGAGAGTGGGTTTAAGTTGTAGTACGAATAAATG
TCTAAATCTTCTTAAAAGTTGGAATTTTGGTAGTTTTGGTTTAATGTAATCACAATTCARCTTCWTATTGGYGAC
TCTGTGACCTTGACCTCACTTTTGAAACTGGTTTGAACTAGGTTCCTTCTTTGCTTGCTTGGGCTTTAACCTTCT
TTTACTTACACATGCAAGGATATGCTTTTAGGAGGTTCTCCTAAATAGTGTTTTTGATATTAGAGWATATTGTGA
ATGTACTAAGTGAAACAAGATTCATCCTGGCGCTTAATGTCATMGATTAGCAACGGATTAGCAATTAAATAAAGT
GATCATTGGTTTGTACACTATTTGTTACTTAAGGAAAAAATTACTAAGKTGGGTCTTTTCATTTTTAGAATTAAA
TATGGGTGATGTTGAGAAAGGCAAGAAGATTTTTGTTCAGAAGTGTGCCCAGTGCCACACTGTGGAAAAGGGAGG
CAAGCACAAGACTGGGYCAAATCTCCATGGTCTCTTTGGGAGGAAGACAGGTCAGGCTGCTGGATTCTCTTACAC
AGACGCCAATAAGAACAAAGGTAAGARGGAGACAGTTGTTAAATAACACTGCACAAAATGCATGGRTGTAACCTG
TGGGCAGACTCTTTTGTCAGGAATGTGAAATACTTAATCCATCCCTTCTTGTTTRGGCATCACCTGGGGAGAGGA
TACACTGATGGAGTATTTGGAGAATCCCAAGAAGTACATCCCTGGAACAAAAATGATCTTCGCTGGCATTAAGAA
GAAGGGCGAAAGGGCAGACTTGATAGCTTATCTCAAAAAAGCCACTAATGAGTAATAATTGGCCACTGCCTTATT
TATTAGAAACCAGAAATATCTCATAACTTTTTTTATGTGTACCATAATTTATTGGTCTCATACACCAGAATTCAG
ATCATGAAAGAGTGACAGAATATTTTTGTTGGACAGTCCTGATTTAACTAAGACTGGCTTGTGGTTAAANNNNNN
NNNNNNNNNNNNNNNNNNNNNNNNNNNNNNNNNNNNNNNNNNNNNNNNNNNNNNNNNNNNNNNNNN
>Seq47 [organism=Propithecus verreauxi] CYCS
NNNNNNNNNNNNNNNNNNNNNNNNNNNNNNNNNNNNNNNNNNNNNNNNNNNNNNNNNNNNNNNNNNNNNNNNNNN
NNNNNNNNNNNNNNNNNNNNNNNNNNNNNNNNNNNNNNNCGGCGTGTCCTTGGATTTAGAGAGCGGGACGTCCGG
CTTCTCACTGGGAATCCTCGTGCCGTCAGCAACCAAAGAGAGGTGAGCGCGGGGCGCGGAAACCGTAGCGGGTGT
GAGGCCGAGGTGTGGGGARCGCGGAAACGACCGAGGCCCTCCCCAGGAACCTGTCCCAGGGAAGCCCGCGTGGGG
CGGGCAGGGCCGGGAGTGAGAACCCTGGACTAAGGCCAGCCAGAACCCGGGGGGTAACGGTTTGAGATGGGGCAG
AACCCTAACTAGGTGTGGACTAGGTCGGGAACTCGAGGCGGCTTGGRTGCGGATCCGAGGAAGACGCGGGCCTCC
ACTTGTCGGTGCTGGGAGGCTGTGGAAACGGTAGACAAGACTTCCACCCGGAGGGCCAGAGCGCAGCGCTTCACG
GCCTCCTTCAAGAGCAAAAGCTGCTGCTTCTCTAATAAGGGGTCATTTCTTTTCCTGGCTGCCTGTTGTTTCTTC
TGTCAACCGCTCAAGCATCCCGGAAAGGTGGRTTTTCATCAGTCACCTTGAAAGCGACCTGGATGGGTGACCGAC
CTCGTGGTCGTCCCCGGGGATCTCAGAGGTGTGGGAAGAGGGGATGTCCATGGGGAGACCTCGCAGCCCGGGTCC
TGTGCTCTCATCTGCAGCGAGGCAAGTTAGAATGACAAGCTACACCTGTGACCTGAGCAGGTGGAAACAGCCAGG
ACATTTAAACATTTTTAAAATCTATGTGCTTTATATTATCGGGGAGAGTGGCTTTAAGTTGTAGTACGAATAAAT
GACCAGACCTTCTTAAAAGTTGGAATTTTGGTAGTTTGGGTTTAATGTAATCACAGTTCAGCTTAATATTGTTGA
GTCTGTGACCTTGACCTCACTTTCGAAACTGTGGTTTGAACTAGGTTCCTACTTTGCTTGCTTGGGCTTTAACCT
TCTTTTACTTACACGTGCAAGGATACGTTTTTAAGGAGGTTCTCCTAAATAGTGTTTTTCTTATTAGAGAATATT
GTGAGTGTACTAAGTGAAACAAGATTCATCCTGGTGCTTAATGTCATAGATTAGCTATGAATTAGTAATTCAGGC
GGCCGCGMRWTCATTGKTTTSCACTGTATTTGTTACTTGAGGAAAAAAATTACTAAGTTGGGTCTTTTCATTTTT
AGAATTAACTATGGGTGATGTTGAGAAAGGCAAGAAGATTTTTGTTCAGAAGTGTGCCCAGTGCCACACTGTGGA
AAAGGGAGGCAAGCACAAGACTGGGCCAAATCTCCATGGTCTCTTTGGGCGGAAGACAGGTCAGGCTGCTGGATT
CTCTTACACAGACGCCAATAAGAACAAAGGTAAGAGGAAGACGGTKGTTAAATAACACAGCCCAAAAATGCATGA
ATGTAACCTGTGGCAAACTCTTTTATCAGGAGTGTGAAATACTTAATGCATCCCTTCTTGTTTAGGCATCACCTG
GGGAGAGGATACACTGATGGAGTATTTGGAGAATCCCAAGAAGTACATCCCTGGAACAAAAATGATCTTCGCTGG
CATTAAGAAGAAGGGAGAAAGGGCAGACTTGATAGCTTATCTCAAAAAAGCCACTAATGAGTAATAATTGGCCAC
TGTCTTATTTATTACAAACCGGAAATATCATAACTTTTTTTATGTGTACCATAATTTAATTGGTCTCATACAMCA
GAATTCAGATCATGAAAGAGTGACAGAATATTTTTGTTGGACAGTCCTGATTTAACTAAGACTGGCTTGNNNNNN
NNNNNNNNNNNNNNNNNNNNNNNNNNNNNNNNNNNNNNNNNNNNNNNNNNNNNNNNNNNNNNNNNNNNNNNNNN
>Seq48 [organism=Daubentonia madagascariensis] CYCS
NNNNNNNNNNNNNNNNNNNNNNNNNNNNNNNNNNNNNNNNNNNNNNNNNNNNNNNNNNNNNNNNNNNNNNNNNNN
NNNNNNNNNNNNNNNNNNNNNNNNNNNNNNNNNNNNNNNCGGCGTGTCCTTGGATTTAGAGAGCGGGACGTCCGG
CTTCCGATCGGGAACCTTCGTACCGTCGGCAACCAAAGAGAGGTGRGCGCGGGGCGCGGAAACCGTAGCGGGTGG
CAGGCCGAGCTGYGGGAGGCGCGCACCCGCGGCCCTCTGCAGAAACCTGTTCCGGCGAAGCCCGCGTGGGGCGGG
CAGGGCCGGGAGTGAGAACCCTGGACTGTGGCCAGCCAGAGCCCGGTGGGTAACGGCTTGAGACCGGGCGGRACC
TTAGCTAGGTGTGGACTAGGTCGAGAACTCGAGGTGGGTTCGATGCGGATCCGAGGAAGACGCGGGCCCTCCCGT
TGTCGATGCTGGGAGGCTGTGGAAATGATGGACAAGACTTCCGGAGGACCAGAGCGCAGCGCTTGACGGCCTTTT
TCGGAGAGTAAAAGCTGCTGCTCCTCTAATAAGTGGTCATTTMTTTTCCTGGCTGTCTGTTTCTTCCGTCAACCG
TTCAAGCATCCCGGAAAGGTGGATTTTCATCAGTCACCTTGAAAGCGACCTGGATGGGTGACCGACCTCATGGTC
GTCCCCGGGGACCTCAGAGGTGTAGGGAGAGGGGATATCCATGGGAGACCTCGCAGCCCACTCCTGTGCTCTCAT
CTGCAGCGAGCCGAGTTAGCATGACAAGCTACACCTGTGACCTGAGCAGGCGGAAACAGCCAGGCCTCTTTAAAA
ATCTGTGTGCTTTCCATTATCATCAGAGAGGTGGCTTTAAATTGTTGTACGAATAAACGATTAGACCTTCTTAAA
AGCTGGAATTTTGGTAGTTTTGATTTAGTGTATTCACAGTTCGACTTCAGATTGGTGACTCTTTGTGACCTTGAC
CTCATCTTTTGAAACTGGGGTTTGAACTAGGTTCTTACTTTGCTTGCTTGGGCTTTAACCTTCCTTCACTTGTCC
ACGCAAGGGTATGTTTTTAAGGAGGTTCTCCTAAATAATGTTTTTGGTATTAAAGAGTATTRTGAGTGTACTAAA
TGAAACAAGATTCATCCTGGTACTTAATGTCATAGTTTAGCAATGGATTAGTAATTAAGTAAGTAAAGTGATCAT
TGGTCTACACTGTATTTGTTACTTGAGGAAAAAATTACTAAATTGAGTCTTTTCATTTTTAGAATTAAATATGGG
TGATGTTGAGAAAGGCAAGAAGATTTTTGTTCAGAAGTGTGCCCAGTGCCATACTGTCGAAAAGGGAGGCAAGCA
CAAGACTGGGCCAAATCTCCATGGTCTCTTTGGGCGGAAAACAGGTCAGGCCGTTGGATTCTCTTACACAGACGC
CAATAAGAACAAAGGTAAGAGGAAGACAGTTGTTAAATAACACAGCACAAATTGCGTGAATGTAACCTGTGGCAA
ACTCTTTATCAGGAATGTGAAATACTTAACCAATGCATCCCTTCTTGTTTAGGCATCACCTGGGGAGAGGATACA
CTGATGGAGTATTTGGAGAATCCCAAGAAGTACATCCCTGGAACAAAAATGATCTTTGCCGGCATTAAGAAGAAG
GGAGAAAGGGCAGACTTAATAGCTTATCTCAAAAAAGCTACTAATGAGTAATAATTGGCCACTGCCTTATTTATT
ACAAAACAGAAATATCTCATGACTTTTTTCATGTGTACCATAATTTAATTGGTCTTATACACCAGAATTCAGATC
ATGAATGAGTGACAGAATATTTTTGTTGGACAGTCCTGATTTAACTAAGACTGGCTNNNNNNNNNNNNNNNNNNN
NNNNNNNNNNNNNNNNNNNNNNNNNNNNNNNNNNNNNNNNNNNNNNNNNNNNNNNNNNNNNNN
>Seq49 [organism=Cheirogaleus medius] CYCS
NNNNNNNNNNNNNNNNNNNNNNNNNNNNNNNNNNNNNNNNNNNNNNNNNNNNNNNNNNNNNNNNNNNNNNNNNNN
NNNNNNNNNNNNNNNNNNNNNNNNNNNNNNNNNNNNNNNCGGCGTGTCCTTGGATTTAGAGCGCGGGACGTCCGG
CATCCGACTGGGGATCTTCGTGCCGTCAGCAACCAAAGAGAGGTGAGCGCGGGGCGCGGAAACGTAGCAGGTGTG
AGGCCGAGGTGTGGGGGGCGCGGAAATGGCCGAGACCCTACCCAGGAACCTGTCCCAGGGAAGCCCGCGTGGGGC
GGGCAGGGCCGGGAGTGAGAACCCTGGACTGTGGCCAGCCAGAACCCGGTGGGTAACGGCTTGAGATGGGGCAGA
ACACTAGCTAGGTGTGGAGTAGGTCGGGAACTCCAGGCGGCTTGGATGCGGATTCGAGGAAGACGCGGGCCTCCC
GTTGTCGGTGCTGGGGACAAGACTTCTTCCCGAAGGGCCAGAGCGCAGCGCTTCACGACCTCCTTCAGAGAGCAG
AAGCTGCTGCTCCTCTAATAAGGGGTCGTTTCTTTTCCCTGCTACCTGTTGTTTCTTTCGTCAACCGCTCAAGCT
TCCCGGAAAGGTGGATTTTCATCAGTCACCTTGAAAGCGACCTAGATGGGTGACCGACCCTCGTGGTCGTCCCCT
GGGATCTCAGAGGTGTGGGGAGAGGGGATATCCATGAGAGACCTCGCAGCCCGCTCCTGTGCTCTCATCTGCAGC
GAGGCAAGTTAGAATGGCAAGCTACACCTGKGACCTGAGTTGGTGGAGACAGCCAGGACCTTTTTTAAAAAAAAA
TCTATGTGCTTTATATTATCATCAGAGAGAGTGGCTTTAAGTTGTGGTACGAATAAATGACTWCACCTTCTCAAM
AGTTGGAATTTTGGTAGTTTTGGTTTAATGTAATCGCAGTTCAACTTCATATTGGTGACTCTGTGACCTTGACCT
CACTTTTGAAACTGGTTTGAACTAGGCTCCTACTTTGCTTGCTTGGGCTTTAACCTTCTTTTACTTAACACACAC
AAGGATATGTTTTAGGAGGTTCTCCTAAGTAGTGTTTTTGGTATTAGAGAATATTGTGAGTGTACTGAGTGAAAC
CAGATTCATCCTGGTGCTTRATGTCATAGRTTAGCAGTGGATTAGTAATTAAGTAAAGTGATCATTGGTTTGCTC
TGTATTTGTTACTTGAGGAAAATATTACTAAGTTGGGTCTTTTCATTTTTAGAATTAAATATGGGTGATGTTGAG
AAAGGCAAGAAGATTTTTGTTCAGAAGTGTGCCCAGTGCCACACTGTGGAAAAGGGAGGCAAGCACAAGACTGGG
CCAAATCTCCAYGGTCTCTTTGGGRGAAAGACAGGTCAGGCTGCTGGATTCTCTTACACAGACGCCAATAAGAAC
AAAGGTAAGACGAAGACAGTCGTTAAAGAACACAAGCACAAATTGCATGAATGTAACCTGTGGCAAACTCTTTTA
CCAGGAATGTGAAATACTTAATGCATCCCTTCTTGTTTAGGCATCACCTGGGGAGAGGATACACTGATGGAGTAT
TTGGAGAATCCCAAGAAGTACATCCCTGGAACAAAAATGATCTTCGCCGGCATTAAGAAGAAGGGAGAAAGGGCA
GACTTGATAGCTTATCTCAAAAAAGCCACTAATGRGTAATAATTGGCCACTGCCTTATTTATTACAAACCAGAAA
TATCTCATAACTTTTTTATGTGTACCATAATTTAATTGGTCTCATACACCAGAATTCAGATCATGAAAGAGTGAC
AATATTTTTGTTGGACAGTCCTGAGTTAACTAAGACTGGCTTGTGGTTAAAANNNNNNNNNNNNNNNNNNNNNNN
NNNNNNNNNNNNNNNNNNNNNNNNNNNNNNNNNNNNNNNNNNNNNNNN
>Seq50 [organism=Mirza coquereli] CYCS
NNNNNNNNNNNNNNNNNNNNNNNNNNNNNNNNNNNNNNNNNNNNNNNNNNNNNNNNNNNNNNNNNNNNNNNNNNN
NNNNNNNNNNNNNNNNNNNNNNNNNNNNNNNNNNNNNNNCGGCGTGTCCTTGGATTTAGAGAGCGGGACGTCCGG
CTTCTGACTGGGAACCTTCGTGCCGTCAGCAACCAAAGAGAGGTGAGCGCGGGGAGCGGAAACCGTAGCGGGTGT
GAGGCCGAGGTGTGGGGGGCGCGGAAATGACCGAGGAACCTCCCCAGGAACCTGTCCCAGGGAATCCCGCGTGGG
GCGGGAAGGGCCGGAGTGAGAACCCTGGACGGTGGCCAGCCTGAAGCCGATGGGTAACGGCTTGAGATGGAGCAG
AACACGAGCTGGGTGTGGGCTAGGTTGGGAACTCGAGTCGGTTTGGATGCGGATTCGAGGAAGACGCGGGCCTCC
CGTTGTCGGTGCTGGGGACAAGACTTCCTCCCGAAGGGCCAGAGCGTAGCCCTTCACTGCCTCCTTCAGAGAGCA
AAAGCTGCTGCTTCTCTAATAAGGGGTCATTTCTTTTCCTGGCTGCCTGTTGTTAATTCCGTCAACCGTTCAAGC
ATCCCGGAAAGGTGGATTTTCATCAGTCACCTTGAAAGCGACCTGGCTGGGTGACCGACCTCGTGGTCGTCCCCG
GGGATCTCAGAGGTGTTGGGAGAGGGGATATCCATGGGAGACCTCGCAGCCCGCTCCTGTGCTCTCATCTCCAGC
GAGGCGAGTTAGAATGGCAAGCTACCTACAACTGTGACCTGAGTTGGTGGAGACAGCCAGGACCCTTAAAAAAAA
AAAAAATGTATGTGCTTTATATTATCATCAGAGAGAGTGGCTTTAAGTCGTAGTACGAATAAATGACTAGACCTT
CTTAAATGTTGGAACTTTGGTAGTTTTGGTTTAATGTAATCGCAGTTCAACTTCATATTGGTGACTGTGTGACCT
TGACCTCACTTTTGAAACTGGTTTGAACTAAGTTCTTACTTTGCTTGCTTGGACTTTAACCTTCATTTACTTACA
CATACAGGGGTATGTATTTAGGAGGTTCTCCTAAATAGTGTTTTTGGTGTTAGAGAATATTGTGAGTGTACTGAG
CGAAACAAGATTCATCCTGGTGCTTAATGTCATAGATTAGCAATGGATTAGTAATTAAATAAGGAAAGTGATCAT
TGGTTTGCACTGTATTTGTTACTTGAGGAAAAAATTACTAAAGTTGGGTCTTTTCATTTTTAGAATTAAATATGG
GTGATGTTGAAAAAGGCAAGAAGATTTTTGTTCAGAAGTGTGCCCAGTGCCACACTGTGGAAAAGGGAGGCAAGC
ACAAGACTGGGCCAAATCTCCATGGTCTCTTTGGGAGAAAGACAGGTCAGGCTGCTGGATTCTCTTACACAGACG
CCAATAAGAACAAAGGTAAGAGGAAGACARTTGTTAAAGAACMCAGCACAAATTGTGTGAATGTAACCTTGTGGC
AAACTCTTATCAGGAATGTGAAATACTTAATGCCTCCCTTCTTGTTTAGGCATCACCTGGGGAGAGGATACACTG
ATGGAGTATTTGGAGAATCCCAAGAAGTACATCCCTGGAACAAAAATGATCTTTGCCGGCATTAAGAAGAAGGGA
GAAAGGGCAGACTTGATAGCTTATCTCAAAAAAGCCACTAATGAGTAATAATTGGCCACTGCCTTATTTANNNNN
NNNNNNNNNNNNNNNNNNNNNNNNNNNNNNNNNNNNNNNNNNNNNNNNNNNNNNNNNNNNNNNNNNNNNNNNNNN
NNNNNNNNNNNNNNNNNNNNNNNNNNNNNNNNNNNNNNNNNNNNNNNNNNNNNNNNNNNNNNNNNNNNNNNNNNN
NNNNNNNNNNNNNNNNNNNNNNNNNNNNNNNNNNNNNNNNNNNNNNNNNNNNNNNNNNNNNNNNNNNNNN
>Seq51 [organism=Mirza coquereli] CYCS
NNNNNNNNNNNNNNNNNNNNNNNNNNNNNNNNNNNNNNNNNNNNNNNNNNNNNNNNNNNNNNNNNNNNNNNNNNN
NNNNNNNNNNNNNNNNNNNNNNNNNNNNNNNNNNNNNNNCGGCGTGTCCTTGGATTTAGAGAGCGGGACGTCCGG
CTTCTGACTGGGAACCTTCGTGCCGTCAGCAACCAAAGAGAGGTGAGCGCGGGGAGCGGAAACCGTAGCGGGTGT
GAGGCCGAGGTGTGGGGGGCGCGGAAATGACCGAGGAACCTCCCCAGGAACCTGTCCCAGGGAATCCCGCGTGGG
GCGGGAAGGGCCGGAGTGAGAACCCTGGACGGTGGCCAGCCTGAAGCCGATGGGTAACGGCTTGAGATGGAGCAG
AACACGAGCTGGGTGTGGGCTAGGTTGGGAACTCGAGTCGGTTTGGATGCGGATTCGAGGAAGACGCGGGCCTCC
CGTTGTCGGTGCTGGGGACAAGACTTCCTCCCGAAGGGCCAGAGCGTAGCCCTTCACTGCCTCCTTCAGAGAGCA
AAAGCTGCTGCTTCTCTAATAAGGGGTCATTTCTTTTCCTGGCTGCCTGTTGTTAATTCCGTCAACCGTTCAAGC
ATCCCGGAAAGGTGGATTTTCATCAGTCACCTTGAAAGCGACCTGGCTGGGTGACCGACCTCGTGGTCGTCCCCG
GGGATCTCAGAGGTGTTGGGAGAGGGGATATCCATGGGAGACCTCGCAGCCCGCTCCTGTGCTCTCATCTCCAGC
GAGGCGAGTTAGAATGGCAAGCTACCTACAACTGTGACCTGAGTTGGTGGAGACAGCCAGGACCCTTAAAAAAAA
AAAAAAAATGTATGTGCTTTATATTATCATCAGAGAGAGTGGCTTTAAGTCGTAGTACGAATAAATGACTAGACC
TTCTTAAAAGTTGGAACTTTGGTAGTTTTGGTTTAATGTAATCGCAGTTCAACTTCATATTGGTGACTGTGTGAC
CTTGACCTCACTTTTGAAACTGGTTTGAACTAAGTTCTTACTTTGCTTGCTTGGACTTTAACCTTCATTTACTTA
CACATACAGGGGTATGTATTTAGGAGGTTCTCCTAAATAGTGTTTTTGGTGTTAGAGAATATTGTGAGTGTACTG
AGCGAAACAAGATTCATCCTGGTGCTTAATGTCATAGATTAGCAATGGATTAGTAATTAAATAAGGAAAGTGATC
ATTGGTTTGCACTGTATTTGTTACTTGAGGAAAAAATTACTAAAGTTGGGTCTTTTCATTTTTAGAATTAAATAT
GGGTGATGTTGAAAAAGGCAAGAAGATTTTTGTTCAGAAGTGTGCCCAGTGCCACACTGTGGAAAAGGGAGGCAA
GCACAAGACTGGGCCAAATCTCCATGGTCTCTTTGGGAGAAAGACAGGTCAGGCTGCTGGATTCTCTTACACAGA
CGCCAATAAGAACAAAGGTAAGAGGAAGACAGTTGTTAAAGAACACAGCACAAATTGTGTGAATGTAACCTTGTG
GCAAACTCTTATCAGGAATGTGAAATACTTARTGCCTCCCTTCTTGTTTAGGCATCACCTGGGGAGAGGATACAC
TGATGGAGTATTTGGAGAATCCCAAGAAGTACATCCCTGGAACAAAAATGATCTTTGCCGGCATTAAGAAGAAGG
GAGAAAGGGCAGACTTGATAGCTTATCTCAAAAAAGCCACTAATGAGTAATAATTGGCCNNNNNNNNNNNNNNNN
NNNNNNNNNNNNNNNNNNNNNNNNNNNNNNNNNNNNNNNNNNNNNNNNNNNNNNNNNNNNNNNNNNNNNNNNNNN
NNNNNNNNNNNNNNNNNNNNNNNNNNNNNNNNNNNNNNNNNNNNNNNNNNNNNNNNNNNNNNNNNNNNNNNNNNN
NNNNNNNNNNNNNNNNNNNNNNNNNNNNNNNNNNNNNNNNNNNNNNNNNNNNNNNNNNNNNNNNNNNNNNNN
>Seq52 [organism=Microcebus murinus] CYCS
NNNNNNNNNNNNNNNNNNNNNNNNNNNNNNNNNNNNNNNNNNNNNNNNNNNNNNNNNNNNNNNNNNNNNNNNNNN
NNNNNNNNNNNNNNNNNNNNNNNNNNNNNNNNNNNNNNNCGGCGTGTCCTTGGACTTAGAGAGCGGGACGTCCGG
CTTCTGACTGGGAACCTTCGTGTCGTCAGCAACCAAAGAGAGGTGAGCGCGGGGAGCGGAAACCGTAGCGGGTGT
GAGGCCGAGGTGTGGGGGGCGCGGAAATGACCGAGGTCTTCCCCAGGATCCTGTCCCAGGGAATCCCGCGTGGGG
CGGGCAGGGCCGGGAGTGAGAACCCTGGACGGTGGCCAGCCAGAAGCCGGTGGGTAACGGCTTGAGATGGAGCAA
AACACTAGCTAGGTGTGGACTAGGTTGGGAACTCGAGGCGGTTTGGATGCGGATTCGAGGAAGACGCGGGCCTCC
CGTTGTCGGTGCTGGGGACAAGACTTCCTCCCGAAGGGCCAGAGCTTAGCCCTTCACTGCCTCCTTCAGAGAGCG
AAAGCTGCTGCTCCTCTAATAAGGGGTCATTTCTTTTCCTGGCTGCCTGTTGTTAATTCCGTCAACCGTTCCAGC
ATCCCGGAAAGGTGGATTTTCATCAGTCACCTTGAAAGCGACCTGGCTGGGTGACCGTCCTCGTGGTCGTCCCCG
GGGATCTCAGAGGTGTGGGGAGAGGGGATATCCATGGGAGACCTCGCAGCCCGCTCCTGTGCTCTCATCTGCAGC
GAGGCAAGTTAGATGACAAGCTACAACTGTGACCTGAGTTGGTGTAGACAGCCAGGACCCCCTTTAAAAAAAAAA
AAAAAAAGTATGTGCTTTATATTGTCATCAGAGAGAGTGGCTTTAAGTTGTAGTACGAATAAATGACTAGACCTT
CTCAAAAGTTGGAACTTTGGTACAGTTTTGGTTTAATGTAATCGCAGTTCAACTTCATATTGGTGACTCTGTGAC
CTTGACCTCACTTTTGAAACTGGTTTGAACTAAGTTCTTACTTTGCTTGCTTGGACTTTAACCTTCATTTACTTA
CACATACAGAGGTATGTATTTAGGAGGTTCTCCTAAATAGTGTTTTTGGTGTTAGAGAATATTGTGAGTGTACTG
AGTGAAACAGGATTCATCCTGGTGCTTAATGTCATAGATTAGCAATGGATTAGTAATTAAATAAGGAAAGTGATC
ATTGGTTTGCACTGTATTTGTTACTTGAGGAAAAAATTACTAAAGTTGGGTCTTTTCATTTTTAGAATTAAATAT
GGGTGATGTTGAGAAAGGCAAGAAGATTTTTGTTCAGARGTGTGCCCAGTGCCACACTGTGGAAAAGGGAGGCAA
GCACAAGACTGGGCCAAATCTCCATGGTCTCTTTGGGAGAAAGACAGGTCAGGCTGCTGGATTCTCTTACACAGA
CGCCAATAAGAACAAAGGTAAGAGGAAGACAGTTGTTAAAGAACACAGCACAAATTGTGTGAATGTAACCTGTGG
CAAACTCTTACCAAGAATGTGAAATACTTAATGCATCCCTTCTTGTTTAGGCATCACCTGGGGAGAGGACACACT
GATGGAGTATTTGGAGAATCCCAARAAGTACATCCCTGGAACAAAAATGATCTTCGCCGGCATTAAGAAGAAGGG
AGAAAGGGCAGACTTGATAGCTTATCTCAAAAAAGCCACTAATGAGTAATAATTGGCCACTGCCTTATTTATTAC
AAACCAGAAATATCTCATAACTTTTTTTATGTGTACCATAATTTAATTGGTCTCATACACCAGAATTCAGATCAT
GAAAGAGTGACAAGAATATTTTTGTTGGACAGTCCTGATTTAACTAAGACTGGCTTGTGGTTAAANNNNNNNNNN
NNNNNNNNNNNNNNNNNNNNNNNNNNNNNNNNNNNNNNNNNNNNNNNNNNNNNNNNNNNNNN
>Seq53 [organism=Nycticebus coucang] CYCS
NNNNNNNNNNNNNNNNNNNNNNNNNNNNNNNNNNNNNNNNNNNNNNNNNNNNNNNNNNNNNNNNNNNNNNNNNNN
NNNNNNNNNNNNNNNNNNNNNNNNNNNNNNNNNNNNNNNCGGCGTGTCCTTGGATTTAGACGGCAGGACGTCCGG
CTTCCRGCTCGTAACTTTAGTACTGTTAGCAACCAAAGAGAGGTGAGCGCAGGGCGCGGAAACCACAGTGGGTGG
AAGGCCGAGCTTGTGGGAGGTCCATACCCACATGGGGGCGAGGACGCGACCTAGGCCTTCTCCGGGAACCTCCGA
GGGAAGCCCTCGGGGGGCGGGCAGGGCCGGGAGTGAGATGCCTGGACTGTGGCCAGCCAGAACCCGGAGGGTAAC
GGCTTGAGATGGGGCGGAATCCTAACTAGGTGTAGAGTAGGTCAAGCACTCTTGGCGGTTTAGATGCGCGTCCGA
GGAAAACGCGGGCCCTCCCGGAGAGCCAGAGAGCAGCGCTTCGCTTCACGGCCTCCCTTGGAGAGCAAAACCTGC
TGCTCCTCTAATAAGAGGTTATTTCTTTTCCTGGCTACCTGTTGCCTCTTCCATCGACTGCTCTGGTATCCCGGC
AAAGGTGGATTTTCGTCAGTCACCTTGAAAGCGACCTGGAMTGGGTGAACGACCTCGTGGTCGTCTCCGGGCAAC
TCATGGGGAGAAGGGATGTCCATGTCCTTGCAGCCCTCTCCTGTGCTGTCATTTCAGCGTGGCAAGTTAGAGTGA
CAAGCTACACCTGTGACCTGAGCAGGTGTGAACAGCCAGGACCTCTTTAAAATTTATGTGCTTTATATTATTCTC
AGAGAGAGGTGGCTTTAGATTGTGGTAGGAACAAACAACTAGACCTTCTTATTAAAAATTGTGATTCTTGTGGCT
TTACTTTAATGTAGTCGCAGTTCAATCTCAGATTAGTGACTCTTTGTGACCTTGACCTCATCTTTTGAAATTACC
GCTTGAGCTAGGTTCCTCCTATTTTGCTTGCTTGGGCCTAGACAAACAAAGATATGTTTCTAAGGAGGTTTTCCT
AAGTAGTGTTTTTAGACTTAAAGGTATTATTATGAGTGTGCTAAATGAAACAAGATTTATTCTGGTACTTAATGT
CATAGATGAGCAATGGATTAGAAATTAATTAAAAGTGATCATTGGTTCACACTATATTTGTTACTTGAAGAAAAA
GTTACTAAGTTGGGTCTTTTCGTTTTTAGAATTAAATATGGGTGATATTGAGAAAGGCAAGAAGATTTTTGTTCA
GAAGTGTGCCCAGTGCCATACTGTGGAAAAAGGAGGCAAGCACAAGACTGGACCAAATCTCCATGGTCTCTTTGG
GAGGAAGACAGGTCAGGCTTCTGGCTTCTCTTACACAGACGCCAATAAGAACAAAGGTAAGAGGGGGAACATTTG
TTAAATAACACAGCACAAATTGTGTGAATGTAACCWGTGGCATACTCTYTATCAGGAATGTGAAGTAGTAGTTAA
CCAATGCATCCTTTCTTGTTTAGGCATAACCTGGGGAGAAGATACACTGATGGAGTATTTGGAGAATCCCAAGAA
GTACATCCCTGGAACAAAAATGATCTTCGCTGGCATTAAGAAGAAGGGAGAAAGGGCAGACTTGATAGCTTATCT
CAAAARAGCTACAAATGAGTAATAGATGGCCATTGCCTTATTTATTACAAAAGAGAAATATCTCACGGCTTTTTT
TTATGTGTACCCTAATTTAATTGGTCTCATTTACCAGAATTCAGATCATGAATGAGTGANNNNNNNNNNNNNNNN
NNNNNNNNNNNNNNNNNNNNNNNNNNNNNNNNNNNNNNNNNNNNNNNNNNNNNNNNNNNNNNNNNNNNNNNNNNN
NNNNNNNNNNNNNNNNNNNNNNNNNNNNNNNNNNNNNN
>Seq54 [organism=Perodicticus potto] CYCS
NNNNNNNNNNNNNNNNNNNNNNNNNNNNNNNNNNNNNNNNNNNNNNNNNNNNNNNNNNNNNNNNNNNNNNNNNNN
NNNNNNNNNNNNNNNNNNNNNNNNNNNNNNNNNNNNNNNCGGCGTGTCCTTGGATTTAGCGGGACGTTGGGCTTC
CAGCTCGGGAGTTTTGTACTATCAGCAGCCAAAGAGCGGTGAGGGCAGGGCGCGGGAACCATAGTGGGTGGAAGG
CCGAGCTTGTGGGAGGCCCATACCCACGTGAGGGGTGCGGAAGCGACCTAGGCCTTCTCCGGGGACCTCCGAGGG
AAGCCCTCGGGGGTGGGGGGCGGGCAGGGCCGGGAGTGAAATGCCTGGACTGTGGCCAGCCAGAACCCGGTGGGT
AACGGCTTGAGATGGGGCGGAACCCTAACTAGGTGTAGAGCAGGTCAAGCACTCTAGGCGGTTTGGATGCGCGTC
CGAGGAAAACGCGGACCCTCCCGGAGTGCCAGAGAGCAGCGCTTCGCTTCATGGCCTCCCTTGGAGAGCAAAAGC
TGCTGCTCCTCTAATAAGAGGTCATTTCTTTTCCTGGCTGCTTGTCGTCTCTTCCATCGACTGCTCTGGCATCCC
GGAAAGGTGGATTTTCGTCGGTCACCTTGAAAGCGACCTGGATGGGTGAATGACCTCGTGGTCGTCTCTGGGCAA
CTCAGCTGTGGGGAGAAGGGGATGTCCATGTCCTTGCAGCCTCTCCTGCGCTGTTATCTGCAGCGTGTCAAGTTA
GAGTGACAAGCTACACCTGTGACCTGAGCAGGTGTGAACAGCCAAGACCTGTTTAAAATTTATGTGCTTCATATT
CTCAGAGAGAGGTGGCTTTAGATTGTGGCAGGAATACATAACTAGACCTTCTTATTAAAAGTTGGGATTCTTGTG
GTTCTTGTTTAATGTAGTCGCGATTCAGTTTCAGATTAGTGACTCTTTGTGACCTTGACCTCATCTTTTGAAATT
GAAGCTTGAGCTAGGTTCCTCCTACTTTGCTTGCTTGGGCCTAGAGACACAAAGCTACGTTTATAAGGAGGTTTT
CCTAAATAGTGTTTTTAGCCTTAAAGGTATTATGAGTGTGCTAAATGAAATAAGATTTATTTTGGCGCTTAATGT
CATAGATTAGCAATGCATTAGAAATTAAATAACTGAAGTGGACATTGGTTCACGCTGTATTTGTTACTTGAAGAA
AAAGATAAGTTGGATCTTTTTGTTTTTAGAATTAAATATGGGTGATATCGAGAAAGGCAAGAAGATTTTTGTTCA
GAAGTGTGCCCAGTGCCATACTGTAGAAAAAGGAGGCAAGCACAAGACTGGGCCAAATCTCCATGGTCTCTTCGG
GAGGAAGACAGGTCAGGCTGCTGGCTTCTCTTACACAGACGCCAATAAGAACAAAGGTAAGAGGGGAACAGTTGT
TAAATAACACAGCACAAACTGTGTGAATGTAACCTCTGGCATACTCTTTATCAGGACTGTGAAGTAGTAATTAAC
CAATGCATCCCTTCTTGTTTAGGCATAACCTGGGGAGAGGATACACTGATGGAGTATTTGGAGAATCCCAAGAAG
TACATCCCTGGAACAAAAATGATCTTCGCTGGCATTAAGAAGAAGGGAGAAAGGGCAGACTTGATAGCTTATCTC
AAAAAAGCTACAAATGAGTAGTAGTTGGCCATTGCCTTATTTATTACAAAAGAGAAATACTGCTTTTTTTTATGT
GTACCATAATTTGATTGGTCTCATTTACCAGAATTCAGATCATGAATGAGTGACAGAATATTTTTGTTGGACAGT
CCCAGTTTAACTAAGACTGGCTTGTGGTTAAANNNNNNNNNNNNNNNNNNNNNNNNNNNNNNNNNNNNNNNNNNN
NNNNNNNNNNNNNNNNNNNNNNNNNNNNN
>Seq55 [organism=Otolemur crassicaudatus] CYCS
NNNNNNNNNNNNNNNNNNNNNNNNNNNNNNNNNNNNNNNNNNNNNNNNNNNNNNNNNNNNNNNNNNNNNNNNNNN
NNNNNNNNNNNNNNNNNNNNNNNNNNNNNNNNNNNNNNNCGGCGTGTCCTTGGATTTAGAGAGCGGGACGTCCGG
CTTCCAGCTCGGGACTTTGGTACTGTCAGCAACCAAAGAGCGGTGAGCGGAGAGTGTGGAAACCATAGTAGGTGG
AAGGCCGAGCTTGTGGGAGGCTCACACCCACGTGGGAGGCGCGGAGGCGACCTAGGCCTTCTCCGGGAACCTCCG
AGGGGCGGGCAGGGCCGGGAGTGAGATGCCTGGACTGTGGCCAGACAGAACCCGGTGGGTAACGGCTTCAGATGG
AGCGGAACCCTAACTAGGTGTAGAGCAGGTCAAGCACTCTAGGCGGTTTGGATGCGCGTCCGAGGAAAACGCGGG
CCCTCACCGAGAGCCACAGAGCAGCTCACTGCCCCCCTTGGAGAGCCAAAGCTGCTGCTCCTCTAATAAGAGGTC
GTTTCTTTTCCTGGCTTACTGTCGTCTCTTCCATCGACCGCTCTGGCATCCCGGAAAGGTGGATTTTCGTCAGTC
ACCTTGAAAGCGACCTGGATGAGTTAACGACCTCGTGGTCGTCACCAGGCAACTCATCTGTGGGGAGAAGGGGAT
GTCCATGTCCTTGCAGCCCGCTCCTGTGTTGTCACGTGCAGCGTGGCAAGTTAGAGTGACAAGCTACACCTGTGA
CCTGAGCAGGTGTGAGCAGCCAGGACCTCTTTAAAATTTATGTGCTTTATATTATCCTCAGAGAGAGGTGGCTTT
AGATTGTGGTAGGAACAAATAACTAGACCTTATTATTAAATATGGGATTTTTGTGGTTTTAGTATAATGTAGTCG
CAGTTCAATTTCAGATTGGTGATTCTTTGTGACCTTGACCTCATCTTTTGAAATTGGAGCTTGAGCTAGGTTCCT
CATACTTGGCTTACTTGGGCCTAGACACAAAGATACGTTTCTAAGGTTTTCCTAAATAGTATTTTTAGCCTTAAA
GGTATTATGAGTGTGTTAAATGAAACAAGATTTATTCTGGCRCTTAATGKCATAGATTAGCAGTGGATTAGAAAT
TAAATAACTGAAGTGATCATTGGTTYACACTATATTTGTTACTTGAAGAAAAAGTTACTAAGTTGGGTCTTTTCG
TTTTTAGAATTAAATATGGGTGATGTTGAGAAAGGCAAGAAGATTTTTGTTCAGAAGTGTGCCCAGTGCCATACT
GTGGAAAAAGGAGGCAAGCACAAGRCTGGGCCAAATCTCCATGGYCTCTTTGGGMGGAARACAGGTCAGGCTGCT
GGCTTCTCTTACACAGATGCCAATAAGAACAAAGGTAAGAGGGGAACATTTGTTGAATAACACAGCACGAATTGT
GTGAATGTAACCTGTGGCATACTCTTTATCAGGAGTGTGAAGTAGTAATTAATCAATGCATCCCTTCTTGTTTAG
GCATAACCTGGGGAGAGGACACACTGATGGAGTATTTGGAGAATCCCAAGAAGTATATCCCTGGAACAAAAATGA
TCTTCGCTGGCATTAAGAAGAAGGGAGAAAGGGCAGACTTGATAGCTTATCTCAAAAAAGCTACAAATGAGTAAT
AGTTGGCCATTGCCTTATTTATTACAAAAGAGAAATATCTTATGGCTTTTTTTTTTATGTGTACCATAATTTGAT
TGGTCTCATTTACCAGAATTCAGATCATGAATGAGTGACAGAATATTTTTGTTGGACAGTCCCGATTTAACTAAG
ACTGGCTTGTGGTTAANNNNNNNNNNNNNNNNNNNNNNNNNNNNNNNNNNNNNNNNNNNNNNNNNNNNNNNNNNN
NNNNNNNNNNNNNN
>Seq56 [organism=Otolemur garnettii ] CYCS
NNNNNNNNNNNNNNNNNNNNNNNNNNNNNNNNNNNNNNNNNNNNNNNNNNNNNNNNNNNNNNNNNNNNNNNNNNN
NNNNNNNNNNNNNNNNNNNNNNNNNNNNNNNNNNNNNNNCGGCGTGTCCTTGGATTTAGAGAGCGGGACGTCCGG
CTGCCAGCTCGGGACTTTGGTACTGTTAGCAACCAAAGAGCGGTGAGCGCAGAGTGTGGAAACCATAGTGGGTGG
AAGGCCGAGCTTGTGGGAGGCTCACACCCACGTGGGAGGCCCGGAGGCGACCTAGGCCTTCTCCGGGAACCTCCG
AGGGGCGGGCAGGGCTGGGAGTGAGATGCCTGGACTGTGGCCAGACAGAACCCGGTGGGTAACGGCTTCAGATGG
AGCGGAACCCTAACTAGGTGTAGAGCAGGTCAAGCACTCTAGGTGGTTTGGATGCGCGTCCGAGGAAAACGCGGG
CCCTCACCGAGAGCCACAGAGCAGCTCACTGCCCCCTTGGAGAGCCAAAGCTGCTGCTACTCTAATAAGAGGTCG
TTTCTTTTCCTGGCTGCTTGTCGTCTCTTCCATCGACCGCTCTGGCATCCCGGAAAGGTGGATTTTCGTCAGTCA
CCTTGAAAGCGACCTGGATGAGTTAACGACCTCGTGGTCGTCACCAGGCAACTCATCTGTGGGAAGAAGGGGATG
TCCATGTCCTTGCAGCCCGCTCCTGTGTTGTCACGTGCAGYGTGGCAAGTTAGAGTGACAAGCTACACCTGTGAC
CTGAGCAGGTGTGAGCAGCCAGGACCTCTTTAAAATTTATGTGTTTTATATTATCCTCAGAGAGAGGTGGCTTTA
GATTGTGGTAGGAACAAATAACTAGACCTTATTATTAAATATGGGATTCTTGTGGTTTTAGCTTAATGTAGTCGC
AGTTCAATTTCAGATTGGTGATTCTTTGTGACCTTGACCTCATCCTTTGAAATTGGAGCTTGAGCTAGGTTCCTC
ATACTTGGCTTACTTGGGCCTAGACACAAAGATACGTTTCTAAGGTTTTCCTAAATAGTATTTTTAGCCTTAAAG
GTATTATGAGTGTGTTAAATGAAACAAGATTTATTCTGGCACTTAATGTCATAGATTAGCAGTGGATTAGAAATT
AAATAACTGAAGTGATCATTGGTTCACACTATATTTGTTACTTGAAGAAAAAGTTACTAAGTTGGGTCTTTTCGT
TTTTAGAATTAAATATGGGTGATGTTGAGAAAGGCAAGAAGATTTTTGTTCAGAAGTGTGCCCAGTGCCATACTG
TGGAAAAAGGAGGCAAGCACAAGACTGGGCCAAATCTCCATGGCCTCTTTGGGAGGAARACAGGTCAGGCTGCTG
GCTTCTCTTACACAGATGCCAATAAGAACAAAGGTAAGAGGGGAACATTTGTTGAATAACACAGCACGAATTGTG
TGAATGTAACCTGTGGCATACTCTTTATCAGGAGTATGAAGTAGTAATTAATCAATGCATCCCTTCTTGTYTAGG
CATAACCTGGGGAGAGGACACACTGATGGAGTATTTGGAGAATCCCAAGAAGTACATCCCTGGAACAAAAATGAT
CTTCGCTGGCATTAAGAAGAAGGGGGAAAGGGCAGACTTGATAGCTTATCTCAAAAAAGCTACAAATGAGTAATA
GTTGGCCATTGCCTTATTTATTACAAAAGAGAAATATCTTATGGCTTTTTTTTTTTATGTGTACCATAATTTGAT
TGGTCTCATTTACCAGAATTCAGATCATGAATGAGTGACAGAATATTTTTGTTGGACAGTCCCGATTTAACTAAG
ACTGGCTTGTGGTTAAANNNNNNNNNNNNNNNNNNNNNNNNNNNNNNNNNNNNNNNNNNNNNNNNNNNNNNNNNN
NNNNNNNNNNNNNN
>Seq57 [organism=Loris tardigradus] CYCS
NNNNNNNNNNNNNNNNNNNNNNNNNNNNNNNNNNNNNNNNNNNNNNNNNNNNNNNNNNNNNNNNNNNNNNNNNNN
NNNNNNNNNNNNNNNNNNNNNNNNNNNNNNNNNNNNNNNCGGCGTGTCCTTGGATTTAGAGAGCAGGACGTCTGG
CTTCCAGCTCGGAACTTTAGTACTGTCAGCAACCAAAGAGAGGTGAGCGCAGGGCGCGGAAACCATAGTGGGCGG
AAGGCCGAGCTTGTGGGAGGCCCACACCCACGTGGGGGGCGAGGACGCGACCTAGGCCWTCTCCGGGAACCTCCG
AGGGAATCCCTCCGTGGGGGCGGGCAGGGCCGGGAGTGAGATGCCTGACTTGTGGCCAGCCAGAACCCGGGGGGT
AACGGCTTGAGATGGGGCGGAACCCTAACTAGATATAGAGTAGATCGAGCACTCTTGGCAGTTTACATGCGCGTC
CGAGGAAAACGCGGGCCCTCCCGGAGAGCCAGAGAGGAGCGCTTCGCTTCACGGCCTCCCTCGGAGAGCAAAAGC
TGCTGCTCCTCTAATAAGAGGTCATTTCTTTTCCTGGCTACCTATCGTCTCTTCCATCGACTGCTCTGGCATCCC
GGAAAGGTGGATTTTCGTCAGTCACCTTGAAAGCGACCTGGATGGGTGAACGACCTCGTGGTCGTCTCCGGGCAA
CTCAGCTGTGGGGAGAAGGGGATGTCCATGTCCCTGCAGCCCTCTCCTGTGCTGTCATCTGCAGCGTGGCAAGTT
AGAGTGACAAGCTACACCTGTGACCAGAGCAGGTGTAAACAGCCAGGACCTCTTTAAAATTTATGTACTTCATAT
TATTCTCAGAGAGAGGTGGCTTTAGATTGTGGTAGGAACAAATAACTAGACCTTCTTTTTAAAAGTTGTGATTCT
TGTGGTTTTAGTTTAATGTGGTCGCAGYTCAATTTCACATTAGTGACTCTTTGTGACCTTGACCTCATCTCTTGA
CATTGGGGCTTGAGCTAGGTTCCTCCTACTTTGCTTGCTTGGGCGTAGTCACACAAAGATAAATGTTTCTAAGGA
GGTTTTCCTAAGTTGTGTTTTTAGACTTAAATGAAACAAGTTTTAATCTGGTACTTAATGTCATAGATWAGCAAT
GGATTAGAAATTAATTAAAAGTGATCATTGGTTCACACTATATCTGTTACTTGAAGAAAAAGTTACTAAGATGGG
TCTTTTCGTTTTTAGAATTAAATATGGGTGATATTGACAAAGGCAAGAAGATTTTTGTTCAGAAGTGTGCCCAGT
GCCATACTGTGGAAAAAGGAGGCAAGCACAAGACTGGGCCAAATCTCCATGGTCTCTTTGGGMGGAARACAGGTC
AGGCTGCTGGCTTCTCTTACACAGAGGCCAATAAGAACAAAGGTAAGAGGGGGAACAGTTGTTAATAACACAGCA
CAAATTGTGTGAATGTAACCTGTGGCATACTCTTTATCAGGAATGTGAAGTAGTAATTAACCAATGCATCCTTTC
TTGTTTAGGCATAACCTGGGGAGAGGATACACTGATGGAGTATTTGGAGAATCCCAAGAAGTACATCCCTGGAAC
AAAAATGATCTTTGCTGGCATTAAGAAGAAGGGAGAAAGGGCAGACTTGATAGCTTATCTCAAAAAAGCTACAAA
TGAGTAATAGATGGCCATTGCCTTATTTATTACAAAAGAAATATCTCACGGCTTCTTTTTATGTGTACCATAATT
TGATTGGTCTCATTTACCAGAATTCAGATCATGAATGAGTGANNNNNNNNNNNNNNNNNNNNNNNNNNNNNNNNN
NNNNNNNNNNNNNNNNNNNNNNNNNNNNNNNNNNNNNNNNNNNNNNNNNNNNNNNNNNNNNNNNNNNNNNNNNNN
NNNNNNNNNNNNNNNNNNNNN
>Seq58 [organism=Mus musculus] CYCS
NNNNNNNNNNNNNNNNNNNNNNNNNNNNNNNNNNNNNNNNNNNNNNNNNNNNNNNNNNNNNNNNNNNNNNNNNNN
NNNNNNNNNNNNNNNNNNNNNNNNNNNNNNNNNNNNNNNNNNNNNNNNNNNNNNNNNNNNNNNNNNNNNNGTCTT
CGAGTCCGAACGTTCGTGGTGTTGACCAGCCCGGAACGGTGAGCGCGCGACGGGGATGCGGACCGGGAACGGGGC
GAGGAGGCCGGGGCAGGCCTAACCTACAAAGCCATGCAGAACTGTGGCACGGCTGGAGGCGGCGTGGGTGTAGGA
CCGGGGCCCGGAGTTCTAGAAGGAACTCGCCCGCCGCCCCTTCTGAGAGCAGAAGCTGCTGTTCCTTCAGGACTG
GGCCAGTTCTTTTCCTGATTAAGCATCTGGGAGGGTGGGTTTGTAAAGTCGTAGTCACCCCTGGGATCTCAACGT
GAGAGTGAGACGGTTCCTTCCCCAGTCCTCCCTCGCCTTCCCGTGCCGGACTAAAGCAAGAGAGAAGAGACTTAA
CCTCCTAATGAGACCGGAGCAGGCGGAAGCACTTAGGATCACCCCCAGCCTCCCTTATCTTTGGAAGTGACTTTA
ATCGGCAGCACTGACAGCAGTTTAGCATTCTGAAATGTTAAGAGTTGTAGTGGTTTTGCTTTAATGAGTCCGGTT
TCATATTTGTGACTTTTTGACCTTGCCTTCTTCGGAAACTGGGGTTTGAGCTGTGGGTTTCCATTTCCCTTGGCA
TGGACCTGTCTTGAGCACAGACTTGCTTTAAAGGAGAGTCTCCTAGGTGATGTATTTGCTATTGAAGAATATTGC
AAGTGGACTGAGTTAGCACCCTGCCTGGTGTTAAGAGGACATAAGAATAGCGGTTTGAATGGTCATTGGGATCCG
TAGTACGTTTTACTGTTGGATCTTTTCCCTTTTAGAATTAAAAATGGGTGATGTTGAAAAAGGCAAGAAGATTTT
TGTTCAGAAGTGTGCCCAGTGCCACACTGTGGAAAAGGGAGGCAAGCATAAGACTGGACCAAATCTCCACGGTCT
GTTCGGGCGGAAGACAGGCCAGGCTGCTGGATTCTCTTACACAGATGCCAACAAGAACAAAGGTAACGGGGGGAG
CTGCTGTCAGCCACAGCACAGGTTGCTTGGGTTAACCAGTGCAGAATTACCAGGTGTGTAAAACACTTAACCTCT
GCATCTCTTTCTGTTTAGGCATCACCTGGGGAGAGGATACCCTGATGGAGTATTTGGAGAATCCCAAAAAGTACA
TCCCTGGAACAAAAATGATCTTCGCTGGAATTAAGAAGAAGGGAGAAAGGGCAGACCTAATAGCTTATCTTAAAA
AGGCTACTAATGAGTAATTCCACTGCCTTATTTATTACAAAACAAATGTCTCATGGCTTTTAATGTACACCATAA
TTTAATTCACACACCAAATTCAGATCATGAATGGCTAGCAATGTTTTTGTTGGACAGTCCTGATTTAAGTAAAAC
TGACTTGTCATAAAGTGNNNNNNNNNNNNNNNNNNNNNNNNNNNNNNNNNNNNNNNNNNNNNNNNNNNNNNNNNN
NNNNNNNNNNNN
>Seq59 [organism=rattus] CYCS
NNNNNNNNNNNNNNNNNNNNNNNNNNNNNNNNNNNNNNNNNNNNNNNNNNNNNNNNNNNNNNNNNNNNNNNNNNN
NNNNNNNNNNNNNNNNNNNNNNNNNNNNNNNNNNNNNNNNNNNNNNNNNCTTGGGCTAGAGAGCGGGACGTCTCC
CTAAGAGTCTGATCCTTTGTGGTGTTGACCAGCCCGGACCGGTGAGCGCGCGACGGGGACGCGGGGCGGGAAGAG
GGCGAGGAGACCGAGGCAGGCCTGACCTACAAAGACATGCGGAACTGTGGAGGCTCCGTGGGTGAAGGGCTGGGG
CCCAGAGTTCTAGAGGGAGCTTGCCCGCCGCACCTTCTGAGAGCAGAAGCTGCTGTTTCTTAAGAACTGGGCTGG
TTCTTTTTCTGATTAAGTTTCTGGAAAGGTGGGTTTCTTCAGTCCCCTTTGGATGACCTCGTGGTTACCCCTGGG
ATCTCAGAACGCGAGAGTGAGAAGGTTCCTTCCCTTGCCTTCCCGGGCCGGACTAATGCAAGAGTGACTTAACCT
CCAAATGAGACCAGAGCAGGAGGAGGAAGCACTTAGGATCTTCAGCCCCCGAGCCCCATTGATGTATTTTCCCTT
ATCTTTGGAAGTGACTTTAAATGACAGCACAGACAGCAATTAAGCATTCTGAAATGCTAAGAGGTATAGTGGTTT
TGGCTTAACAAAATTGTAGTCTAGTTTCATATTTGACTTTTTGACCTTGCCTTCTTCAGAAACTGAAGCTTGAAC
TGTGGGTTTCCATTTCCCTTCCTTGGGCATGAGCCTGTCTTGAAAGTTTGCTTTAATCCTAAATAACGCGCTTGC
TGTTGAAGGATATTGCAAACAGACTGAGTTATTAGATAGCATCCAGCCTGGTGGTAGTATTGTAAAGGGTTGGTA
CTTAAGTGATTTGAGTGGTCATTGGGATCCATAGTATGTTTTGCTGTAACAAGTGACTTGAACCGTTGGGTCTTT
TTCATTTCTAGAATTTAAAATGGGTGATGTTGAAAAAGGCAAGAAGATTTTTGTTCAAAAGTGTGCCCAGTGCCA
CACTGTGGAAAAAGGAGGCAAGCATAAGACTGGACCAAACCTCCATGGTCTGTTTGGGCGGAAGACAGGCCAGGC
TGCTGGATTCTCTTACACAGATGCCAACAAGAACAAAGGTAAGTGTGGAGCTGCTGTTCAGACAGAGCACAGGTT
GCATGGGTGTAACCAATGCAGACTTATCAGGTATAAAACATTTAACTGCTGCATCTCTTTCTGTGTAGGTATCAC
CTGGGGAGAGGATACCCTGATGGAGTATTTGGAAAATCCCAAAAAGTACATCCCTGGAACAAAAATGATCTTCGC
TGGAATTAAGAAGAAGGGAGAAAGGGCAGACCTAATAGCTTATCTTAAAAAGGCTACTAATGAATAATTCCACTG
CCTTATTTATTACAAAACAAATGTCTCATGGCTTTTAATGTATACCATAATTTAATTCATACACCAAATTCAGAT
CATGAATGGCTAACAATGTTTTTGTTGGACAGCCCCGATTTAAGTAAAATTGACTTGTCATAAAGTGTTANNNNN
NNNNNNNNNNNNNNNNNNNNNNNNNNNNNNNNNNNNNNNNNNNNNNNNNNNNNNNNNNNNNN
>Seq60 [organism=Canis lupus] CYCS
NNNNNNNNNNNNNNNNNNNNNNNNNNNNNNNNNNNNNNNNNNNNNNNNNNNNNNNNNNNNNNNNNNNNNNNNNNN
NNNNNNNNNNNNNNNNNNNNNNNNNNNNNNNNNNNNNNNNNNNNNNNGGGGCCGGCCAGAAGCCGGTGGGCTACG
GCTGGAGACGGGGCGGCACGCCGGCTGGGACGGGGAGTGGGCTCGATCAGGGCCCTTAAAGCCCGGAAGCCGCCT
GGATGCTGATCCAACCCAGACCGAGGCCCGGGGGTCTCGTAGCCGGGGCCCAGGGGCTGTGGAAGTGACAGACTT
CCCGGGATGAGGGCGGGAATGTGGGGGGCTGCGCAGCGCCCCACGGCCTCCTGCAGAGGCGGCCGGAACTACCGC
TCCTGCAAAAACGAGCCCTTTTTCTTCCGAGTCACTTGTCGCTTTTCCCCCCTTAACCTGCCTAGGCATCTCGGG
AAGGCAGGTGCCCTCCGTCTCCTTGAAAGCCTGATTGGGTGACCTCGTGGGCGTCTCCAGAGAGCCCAGAGCTGG
AGGACGGACGGATGGGAGACCTCCCACCCGCACCGCAGGGCCGTTTATACCGGCCCGAGCAGGCTGTTAGCAACC
ACAGGACTTGGGTTTTGTAAATGTATTTTGACTGATCAGAGGTGGCTTCACATTGCAGTCTGATTAAATAGGCTT
TCTTAAAAGCTGAAAGTTTTGGTAGTTTGGTAGTTTTGGTTTAATGTAATCATGGTTTTCGACTTGACTCAGATT
TGTGACTTTCTGTGACCTTGACCTCAAACTTTTGAAACCGTTTTTGAACTAGGTTCCCACTTTGCTTACTTGGGC
TTTAGTTCTATCACTCGAATACACATAGATGTGTATTTAGGGAAGTCGTTCCAGCTAGTGGTTTTTGGTACCTAG
AGAGCCAGTCGCCAGCACACTAAGTAAAACCAGATTCGCCCTGGTGATTAATACTCTAGATTTGCAATGGGTTAG
TAATTCAGTCCCTGGAGCGACCACTGGTTGGTTTTCACTGGATTTTTACTCGGAGGAAAAAAGTAATGGAGTCTT
TCATTTTTAGATTGAAAAATGGGTGATGTTGAGAAGGGCAAGAAGATTTTTGTTCAGAAGTGTGCGCAGTGCCAT
ACTGTGGAAAAGGGAGGCAAGCACAAGACTGGGCCAAACCTCCACGGTTTATTTGGGCGGAAGACCGGTCAGGCC
CCTGGATTTTCTTACACGGATGCCAACAAGAACAAAGGTAAGGGTCTGGGAGGTGGGGGATCAGTTATTAAATAA
CAGAAGCACAATTTCATGAATATAACCAATGGTAAGCCCTTTATCAGGAGTGTAAGATACTTAACAATACGTCCC
TCCTTGTTTAGGCATCACCTGGGGAGAGGAGACCCTGATGGAGTATTTGGAGAATCCCAAGAAGTACATCCCTGG
AACAAAAATGATCTTCGCTGGCATTAAGAAGACAGGGGAAAGAGCAGACTTAATAGCTTATCTCAAAAAAGCTAC
TAAGGAGTAATAGTTGGCTATCGCCTTATTTATTACAAAACAAAAATGTCTCATGACTTTTTTTTTATGTGTACC
ATATTTAAATTGATCTCATTGACCAGAATTCAGATCATGAGTGGCTGATAGAAGGTTTCTCTTGGACAGTCCTGA
TTTAAATAAGATTGGCTTGTGGTTAAATGNNNNNNNNNNNNNNNNNNNNNNNNNNNNNNNNNNNNNNNNNNNNNN
NNNNNNNNNNNNNNNNNNNNNNNN
>Seq61 [organism=Tupaia belangeri] CYCS
CTGGAGCCAATGASGTGCGGCTACGTCACTGCGTATCTGCCCTCCGGCCAAACGTCGGGCCGCGGGAGGGCGGAG
CGAGTTCGGTTGAACTAACACCGGTACATAGGCGCAGACCGGCGTGTCCTTGGACTTAGAGAGCGGGTCGTCTTA
CTCCTGAGCGGTTACTCTATATCTCCAAGCGACAAAACAGAGGTAAGYGCGGGGCACAGAARCCGCAACAGATGG
GAGGCCGCTGTGGGAGGTGTGCGCCAGCGTGCTGGGCGCGCGGCCAAGCCGGGGCCCACGCGGACTCCCCCGAGT
GAAGCCCTTTTGGTCTGGGCTGGGAGTGAGGACCTGTACTGCGGCCAGCCAGACTCAGTGGGTTACGGCTTGAGG
TGGGGCTGTACCTTTACTAGGTACATATGGACTTGGTCAAGGACTGAGGGCGTTTTGGGTGTGGGTCGGACGAAA
ACGCTGCCCTTCCATCTTCGGTGCGGAAGGACTGAAAGTGACAGACAAGACGTCCTCCCAGAGGACCGGAATTGG
GGGCAGTGCGTGGCGCTTCGTGACCTCCTTCAGAGAGCAGAAGCTGSTGCTCCTCTAGTAAGGGGTCCTTTCTCT
TCCTGGCTACCTGCCATTTCTCYTGCTAACTGTTCAGGCGTCAGGGAAAAGAGGATTTCATCAGCCTCCTTGAAA
CCGACTTGGAATGGGCGACCTCGTGGTCGCCACCAGGATCTCAGAGGTGGARGGTGAGGATGACCCTGTAAGACC
TCTCACCCTGCTGCTTCTCACTTGTCCACAGGGAGGCAAGTTAGAACTACGGTTAGAACTGTGTGACCTTAGTAG
TCTGAAACAGGCAGGACATCTTTTTAAAAATTGTTGTGCCTTCCTTATGCTCAGGAGTGGTTTAAATTGTACGAC
AAAATAATTAGTACCTCTTAAAAGTTGGAATTTAGTGGTTTCGGTTTAATGTAACCACAGTTCAGGTTTAGGTTT
GTGACTCTGACCTTGACCTTTTTTTGAAATGAGTTTGAACTAGATTCTCACTTTACTTATTTAGGCTTTAGCCTT
CTGTTAGATAGAGATATGTTTTTAAGGAAGTTCTCCTAAGCAGGTTTTCTTTTCTTTTTTTTTTTTTCTTTTTCT
TTTTTGAGAGGTTTTTGCTATAGGGTGCATGCGCTCGCCAGAAAGACAGAAAGCAAAAAATCACCTCCCAGAGGG
GATGGCCACGCCACAATCCGTTCTCCATTTTCCTCTCGGGATCTTGGGCACACATGCACACACGCCCGGCGTGAG
TTTAAGCCTCTGGGTCTGGGACTTGAACCACAGGCGACTACATGGGAGTCCAGCGACATAGCCTTTACACTACCC
GCTGGTCCCAGCAGTTTTGGTTTTATAGAGTATTTGGAGTATGCTAAGTAAAATGAAATTTATCGTTGTACTGAG
CGTCATAGATTAGCAGTGGGTTAGTGATCAAATGACTCTAGTGATCGTTGGTTTCCACTGTGTTTGCTAACTTGA
GGGGAGAATTTACTAAGTTGAGTCTTTCATTTTTAGAATTAAAAATGGGTGATGTTGAGAAAGGCAAGAAGATTT
TTGTTCAGAAGTGTGCCCAGTGCCACACCGTGGAAAAGGGAGGCAAGCACAAGACTGGCCCAAATCTCCATGGTC
TATTTGGGCGGAAGACAGGTCAGGCCCCTGGATTCTCTTACACAGATGCCAACAAGAACAAAGGTGAGAGTAAGA
CAGTTGTTTAATAAACAACACAAATTGCATAAATGTAACCTAAGGCAATCTCAGTATTAGAGATATAAAATACTT
AACCATTGCATTCCTTCTTGTTTAGGCATCACCANNNNNNNNNNNNNNNNNNNNNNNNNNNNNNNNNNNNNNNNN
NNNNNNNNNNNNNNNNNNNNNNNNNNNNNNNNNNNNNNNNNNNNNNNNNNNNNNNNNNNNNNNNNNNNNNNNNNN
NNNNNNNNNNNNNNNNNNNNNNNNNNNNNNNNNNNNNNNNNNNNNNNNNNNNNNNNNNNNNNNNNNNNNNNNNNN
NNNNNNNNNNNNNNNNNNNNNNNNNNNNNNNNNNNNNNNNNNNNNNNNNNNNNNNNNNNNNNNNNNNNNNNNNNN
NNNNNNNNNNNNNNNNNNNNNNNNNNNNNNNNNNNNNNNNNNNNNNNNNNNNNNNNNNNNNNNNNNNNNNNNNNN
NNNNNNNNNNNNNNNNNNNNNNNNNNNNNNNNNNNNNNNNNNNNNNN
