# Supplementary material for: Silencing, Positive Selection and Parallel Evolution: Busy History of Primate Cytochromes c
Source: PLoS One. 2011 Oct 18;6(10):e26269. doi: 10.1371/journal.pone.0026269 (PMC3196546; doi:10.1371/journal.pone.0026269)
Supplement: Table S1 — Age estimated using multidivtime software for each round with different sets of fossils. (XLSX) [file pone.0026269.s008.xlsx]

## Sheet: round calibration
rounds calibrations points
First round:
1.- Crown Primates: upper (Purgatorius) 63 (65-61); lower (Altiatlasius) 58 (61-55)
2.- Crown NWM: 26 (Branisella)
3.- Crown OWM: 10-11 (Microcolobus)
4.- Crown Great Apes: Sivapithecus (10.5-12.5)
5.- Crown Anthropoid: Catopithecus (35.9)
Second round:
1.- Crown Primates: upper (Purgatorius) 63 (65-61); lower (Altiatlasius) 58 (61-55) (115)
2.- Crown NWM: 26 (Branisella) (89)
3.- Crown OWM: Microcolobus (11) and Victoriapithecus (19) (104)
4.- Crown Catarrhines: Kamoyapithecus (27.8) and Morotopithecus (20.6) (112)
5.- Crown Great Apes: Sivapithecus (10.5-12.5) (110)
6.- Crown Anthropoids: Catopithecus (35.9) (113)
Third round:
1.- Crown Primates: upper (Purgatorius) 63 (65-61); lower (Altiatlasius) 58 (61-55)
2.- Crown NWM: 26 (Branisella)
3.- Crown Catarrhines: Kamoyapithecus (27.8) and Morotopithecus (20.6)
4.- Crown Anthropoids: Catopithecus (35.9)
Fourth round (According to Goodman et al. 1998, MPE):
1.- Crown Catarrhines: 25 Mya
2.- Crown Anthropoids: 40 Mya
3.- Crown Primates: 63 Mya
Fifth round:
1.- Crown Primates: upper (Purgatorius) 63 (65-61); lower (Altiatlasius) 58 (61-55) (115)
2.- Crown NWM: 26 (Branisella) (89)
3.- Crown OWM: Microcolobus (11) and Victoriapithecus (19) (104)
4.- Crown Catarrhines: Kamoyapithecus (27.8) and Morotopithecus (20.6) (112)
5.- Crown Great Apes: Sivapithecus (12.5) and Pierolopithecus (13) (110)
6.- Crown Anthropoids: Catopithecus (35.9) (113)
Sixth round (like the fifth, but without the cds):
1.- Crown Primates: upper (Purgatorius) 63 (65-61); lower (Altiatlasius) 58 (61-55) (115)
2.- Crown NWM: 26 (Branisella) (89)
3.- Crown OWM: Microcolobus (11) and Victoriapithecus (19) (104)
4.- Crown Catarrhines: Kamoyapithecus (27.8) and Morotopithecus (20.6) (112)
5.- Crown Great Apes: Sivapithecus (12.5) and Pierolopithecus (13) (110)
6.- Crown Anthropoids: Catopithecus (35.9) (113)
Seventh round (like sixth, but no crown primates constraints)
1.- Crown NWM: 26 (Branisella) (89)
2.- Crown OWM: Microcolobus (11) and Victoriapithecus (19) (104)
3.- Crown Catarrhines: Kamoyapithecus (27.8) and Morotopithecus (20.6) (112)
4.- Crown Great Apes: Sivapithecus (12.5) and Pierolopithecus (13) (110)
5.- Crown Anthropoids: Catopithecus (35.9) (113)
Eighth round (like fourth, but without cds)
1.- Crown Catarrhines: 25 Mya
2.- Crown Anthropoids: 40 Mya
3.- Crown Primates: 63 Mya

## Sheet: tree
Here are node numbers of other internal nodes on master tree:
((Tbelangeri:0,((((((Ppygmaeus:1,(Ggorilla:2,(Hsapiens:3,(Ppaniscus:4,Ptrog:5):107):108):109):110,(Ssyn:6,(Hagilis:7,Hlar:8):105):106):111,(((Cguereza:9,Cpolykomos:10):102,(Nlarvatus:11,(Tobscurus:12,Tfrancoisi:13):100):101):103,((Caethiops:14,Ccephus:15):98,((Mne:16,Msylvanus:17,(Mcyclopis:18,Marctoides:19):95):96,((Mleu:20,Cgaleritus:21):93,(Tgelada:22,(Laterrimus:23,(Panubis:24,Phamadryas:25):…

## Sheet: Results
in My		First Round				Second Round				Third Round				Fourth round			Fifth round			Sixth round				Seventh round			eighth round
Actual time node		Results 1	Results 2	Results 3	Results 4	Results 1	Results 2	Results 3	Results 4	Results 1	Results 2	Results 3	Results 4	Results 1	Results 2	Results 3	Results 1	Results 2	Results 3	Results 1	Results 2	Results 3	Results 4	Results 1	Results 2	Results 3	Results 1	Results 2	Results 3		average	SD
60		19.4805	19.4733	19.4714	19.4144	19.5917	19.7108	19.6324	19.6525	19.7795	19.7606	19.7587	19.7631	20.1685	20.0831	20.0664	19.7357	19.6692	19.6399	18.5595	18.5595	18.5595	18.5595	21.9558	21.9776	21.9319	19.1161	19.1161	19.1161		19.7863	0.992648
61		3.02589	3.01927	3.06905	3.02621	3.09456	3.08668	3.16323	3.12354	3.16386	3.15221	3.16701	3.12102	3.14307	3.13803	3.18591	3.10779	3.15535	3.12701	3.04038	3.04038	3.04038	3.04038	3.54784	3.57714	3.56832	3.10023	3.10023	3.10023		3.16174	0.168975
62		17.0935	17.0591	17.2217	17.0503	17.2529	17.2535	17.5172	17.394	17.4718	17.4179	17.468	17.2844	17.7666	17.732	17.9437	17.3436	17.5216	17.3559	17.4075	17.4075	17.4075	17.4075	20.9639	21.1063	21.0026	17.9163	17.9163	17.9163		17.93	1.27696
63		12.9408	12.9172	13.0508	12.909	13.1147	13.1128	13.3258	13.2146	13.316	13.2624	13.3084	13.1541	13.4552	13.4297	13.6121	13.1742	13.3352	13.201	12.9793	12.9793	12.9793	12.9793	15.515	15.6098	15.5462	13.3371	13.3371	13.3371		13.502	0.84922
64	LORISIFORMES	18.3897	18.3535	18.5239	18.3462	18.5585	18.5538	18.8285	18.6949	18.7803	18.7189	18.7727	18.5793	19.1136	19.0814	19.3019	18.6458	18.8354	18.6609	18.8921	18.8921	18.8921	18.8921	22.783	22.9266	22.8214	19.4519	19.4519	19.4519		19.3553	1.44637
65		0.458955	0.45801	0.46935	0.46242	0.479115	0.471555	0.48699	0.476595	0.485415	0.482895	0.493605	0.48069	0.47628	0.477225	0.48321	0.476595	0.487305	0.47817	0.477855	0.477855	0.477855	0.477855	0.550305	0.555975	0.54621	0.482265	0.482265	0.482265		0.487118	0.0266576
66		9.92344	9.9603	10.0523	9.97731	10.1635	10.1273	10.251	10.1399	10.2378	10.1839	10.2854	10.2044	10.3128	10.3752	10.4306	10.1474	10.2306	10.138	9.98676	9.98676	9.98676	9.98676	11.9848	12.0516	11.998	10.2372	10.2372	10.2372		10.3946	0.666201
67		23.7151	23.763	23.8874	23.7642	24.049	24.0502	24.1564	24.0603	24.141	24.1142	24.2037	24.1104	24.6308	24.7136	24.7936	24.0717	24.1281	24.0197	24.5596	24.5596	24.5596	24.5596	29.907	30.0356	29.9682	25.2762	25.2762	25.2762		25.0745	2.0332
68		9.06759	9.09279	9.14414	9.10066	9.20588	9.20713	9.2191	9.18414	9.22509	9.22635	9.25313	9.2462	9.41503	9.4522	9.45504	9.20839	9.19044	9.18445	8.90568	8.90568	8.90568	8.90568	10.8492	10.8729	10.8707	9.14855	9.14855	9.14855		9.38709	0.615066
69		18.2142	18.2577	18.3456	18.2659	18.4836	18.4949	18.5422	18.4735	18.5302	18.5201	18.5689	18.5541	18.9142	18.9665	19.0225	18.494	18.488	18.4458	18.1453	18.1453	18.1453	18.1453	22.1013	22.1795	22.1473	18.659	18.659	18.659		18.9629	1.30821
70		32.1602	32.1864	32.3278	32.1898	32.4696	32.486	32.5789	32.49	32.5373	32.5477	32.6198	32.5086	33.413	33.4719	33.5428	32.5008	32.531	32.4538	32.376	32.376	32.376	32.376	39.6623	39.8072	39.7294	33.3941	33.3941	33.3941		33.5937	2.52407
71		33.9435	33.9617	34.1101	33.963	34.2462	34.2625	34.3643	34.2676	34.3183	34.3369	34.3989	34.2774	35.2642	35.3153	35.3921	34.2792	34.3167	34.2386	33.6159	33.6159	33.6159	33.6159	41.2026	41.3513	41.2697	34.6799	34.6799	34.6799		35.2231	2.49522
72	LEMURIFORMES	44.6963	44.6764	44.822	44.7039	44.9256	44.937	45.0387	44.9461	44.982	44.988	45.0472	44.9092	46.3976	46.3954	46.4786	44.9508	45.0274	44.9518	44.1822	44.1822	44.1822	44.1822	54.2956	54.4052	54.3555	45.6523	45.6523	45.6523		46.2819	3.3277
73	STREPSIRRHINES	50.2938	50.2645	50.3707	50.2841	50.4006	50.4142	50.4929	50.4233	50.4009	50.3934	50.4391	50.3219	52.1123	52.0963	52.181	50.4233	50.4954	50.4293	50.2532	50.2532	50.2532	50.2532	62.0594	62.1032	62.1041	51.9703	51.9703	51.9703		52.2521	4.04762
74	TARSIERS	10.922	10.8558	11.0606	10.9273	11.0704	11.1066	11.1261	11.0511	10.8436	10.8984	11.0108	10.8603	12.4778	12.4699	12.4885	11.0505	11.1274	11.0653	10.4385	10.4385	10.4385	10.4385	9.56686	9.65097	9.62167	12.1801	12.1801	12.1801		11.0906	0.908643
75		7.82838	7.82523	7.84255	7.83972	7.92193	7.91626	7.93579	7.91154	7.93894	7.94461	7.98084	7.95312	5.81648	5.84105	5.79946	7.93359	7.92635	7.88823	7.78239	7.78239	7.78239	7.78239	7.60347	7.61166	7.58426	5.90341	5.90341	5.90341		7.3413	0.920539
76		19.2755	19.2717	19.2931	19.2988	19.4267	19.4295	19.4468	19.41	19.4538	19.444	19.4881	19.462	14.633	14.6566	14.5911	19.4276	19.4459	19.3964	19.7146	19.7146	19.7146	19.7146	19.6069	19.6264	19.5965	15.2973	15.2973	15.2973		18.3559	2.10625
77		23.5601	23.5538	23.5651	23.5727	23.6927	23.694	23.7119	23.682	23.7015	23.6927	23.7145	23.6997	18.1134	18.1276	18.0608	23.6908	23.7173	23.6836	24.1337	24.1337	24.1337	24.1337	24.2474	24.2651	24.244	18.9721	18.9721	18.9721		22.5145	2.47774
78		8.52988	8.55823	8.56391	8.57966	8.60674	8.61304	8.60422	8.59666	8.63793	8.61242	8.64297	8.63131	6.53342	6.54727	6.49908	8.62061	8.61777	8.59824	8.40672	8.40672	8.40672	8.40672	8.48326	8.47634	8.51508	6.55893	6.55893	6.55893		8.04878	0.932454
79		9.17627	9.20273	9.20808	9.22288	9.25313	9.26005	9.24871	9.24147	9.28305	9.25628	9.28966	9.27801	7.02828	7.04151	6.99143	9.26825	9.26446	9.2421	9.05531	9.05531	9.05531	9.05531	9.1413	9.13185	9.17375	7.06671	7.06671	7.06671		8.65997	1.00028
80		10.0447	10.068	10.0721	10.0872	10.1206	10.1288	10.1184	10.1128	10.149	10.1238	10.1581	10.1468	7.686	7.69986	7.64726	10.1389	10.1313	10.109	9.93888	9.93888	9.93888	9.93888	10.0283	10.0195	10.063	7.75498	7.75498	7.75498		9.48344	1.0928
81		17.0062	17.0009	17.0078	17.0157	17.0793	17.084	17.0991	17.0922	17.1004	17.1017	17.1136	17.1029	13.0382	13.029	12.9755	17.0969	17.1014	17.0938	17.2091	17.2091	17.2091	17.2091	17.3637	17.3653	17.3883	13.4587	13.4587	13.4587		16.1691	1.81718
82		20.3947	20.4016	20.4073	20.4148	20.4816	20.4876	20.5011	20.4873	20.4926	20.4778	20.5093	20.4983	15.7009	15.7059	15.6353	20.4958	20.5027	20.486	20.3959	20.3959	20.3959	20.3959	20.624	20.6186	20.6486	16.0099	16.0099	16.0099		19.325	2.15074
83		21.3976	21.4039	21.4131	21.4172	21.4906	21.4965	21.5082	21.4956	21.4965	21.4798	21.5158	21.5047	16.4994	16.5069	16.4332	21.5035	21.5098	21.4918	21.4228	21.4228	21.4228	21.4228	21.6676	21.6603	21.6925	16.8402	16.8402	16.8402		20.2904	2.24418
84		2.86178	2.85485	2.87217	2.86681	2.92761	2.91532	2.92541	2.91564	2.9443	2.96037	2.97077	2.94935	2.06766	2.07112	2.05821	2.92194	2.91722	2.92257	3.06054	3.06054	3.06054	3.06054	2.91281	2.91973	2.91281	2.25351	2.25351	2.25351		2.74456	0.368802
85		11.7574	11.7243	11.7438	11.7353	11.8336	11.8012	11.8238	11.8065	11.8418	11.8645	11.8834	11.8585	8.87638	8.8682	8.81622	11.8232	11.8216	11.8311	11.6881	11.6881	11.6881	11.6881	11.6752	11.6629	11.6846	9.02727	9.02727	9.02727		11.0609	1.31124
86		13.7157	13.6858	13.7201	13.6918	13.8244	13.7907	13.8244	13.7875	13.8414	13.8565	13.8808	13.848	10.3213	10.3235	10.2737	13.809	13.814	13.8121	13.6351	13.6351	13.6351	13.6351	13.5721	13.5693	13.5711	10.4952	10.4952	10.4952		12.8982	1.5453
87		17.2837	17.2629	17.2992	17.2733	17.4044	17.3798	17.4119	17.37	17.4211	17.4233	17.4617	17.4305	13.0813	13.0898	13.0262	17.3908	17.3984	17.3864	17.2318	17.2318	17.2318	17.2318	17.2179	17.2258	17.2264	13.328	13.328	13.328		16.2933	1.91399
88		24.6264	24.6207	24.628	24.6261	24.7177	24.7177	24.736	24.719	24.7124	24.6951	24.7218	24.7143	19.0969	19.107	19.0273	24.7278	24.7366	24.7203	24.4768	24.4768	24.4768	24.4768	24.7924	24.7896	24.8075	19.3438	19.3438	19.3438		23.3101	2.53317
89	PLATYRRHINI	26.7863	26.7797	26.7791	26.7848	26.8739	26.8767	26.8931	26.8761	26.8563	26.8459	26.8525	26.85	20.905	20.9132	20.8376	26.8799	26.8969	26.8862	26.9467	26.9467	26.9467	26.9467	27.3316	27.3382	27.3414	21.4584	21.4584	21.4584		25.5036	2.68323
90		1.14597	1.1425	1.15479	1.15416	1.81786	1.80967	1.81723	1.80338	2.02765	2.04088	2.05821	2.02797	1.78794	1.7955	1.79644	1.81629	1.82889	1.81314	1.27418	1.27418	1.27418	1.27418	1.18975	1.19007	1.1781	1.25622	1.25622	1.25622		1.54115	0.357382
91		2.55748	2.55528	2.58993	2.57481	4.0383	4.03484	4.04838	4.01404	4.51773	4.53442	4.56939	4.50261	3.98884	4.00838	3.99735	4.04334	4.07799	4.0468	3.88521	3.88521	3.88521	3.88521	3.69558	3.69778	3.66566	3.84458	3.84458	3.84458		3.82558	0.563829
92		3.36924	3.36861	3.41145	3.39034	5.28192	5.27908	5.29641	5.2479	5.88955	5.91601	5.95634	5.87317	5.23215	5.25074	5.24191	5.28728	5.33138	5.28948	5.12694	5.12694	5.12694	5.12694	4.90046	4.90864	4.86549	5.0778	5.0778	5.0778		5.02632	0.72596
93		3.03692	3.03755	3.06905	3.0555	4.76248	4.765	4.7754	4.72783	5.30775	5.34335	5.36508	5.30302	4.72721	4.73193	4.725	4.76689	4.80438	4.77508	4.32747	4.32747	4.32747	4.32747	4.11579	4.12776	4.09059	4.28463	4.28463	4.28463		4.42136	0.67268
94		4.05058	4.05122	4.09405	4.07327	6.31607	6.31543	6.32457	6.27511	7.02261	7.05821	7.09915	7.01663	6.26567	6.28393	6.26882	6.32236	6.36111	6.3274	6.12202	6.12202	6.12202	6.12202	5.86908	5.8757	5.82719	6.06942	6.06942	6.06942		6.01034	0.858407
95		2.67718	2.67718	2.70396	2.686	4.1265	4.12303	4.12052	4.10666	4.57317	4.60467	4.63207	4.58262	4.10571	4.118	4.10666	4.12839	4.13847	4.135	4.10539	4.10539	4.10539	4.10539	3.98664	3.97436	3.96301	4.09311	4.09311	4.09311		3.97758	0.553536
96		3.36388	3.36357	3.39916	3.37586	5.20033	5.19907	5.19183	5.16978	5.76419	5.79631	5.83537	5.77238	5.16254	5.18238	5.16505	5.2016	5.21703	5.21231	5.18364	5.18364	5.18364	5.18364	5.02488	5.00787	4.99275	5.16254	5.16254	5.16254		5.01161	0.700452
97		4.70578	4.70704	4.75209	4.72595	7.30454	7.30579	7.31399	7.26295	8.11157	8.15126	8.20008	8.11219	7.25949	7.27997	7.2639	7.31556	7.34958	7.32533	7.16751	7.16751	7.16751	7.16751	6.90543	6.90795	6.85881	7.11333	7.11333	7.11333		6.9916	0.986721
98		4.00838	4.01152	4.03609	4.0235	6.35324	6.35197	6.35418	6.32551	7.12813	7.1609	7.17759	7.11995	6.33276	6.34694	6.34567	6.36678	6.40143	6.38946	7.09191	7.09191	7.09191	7.09191	6.77943	6.77754	6.75014	7.04718	7.04718	7.04718		6.39357	1.01857
99		7.26799	7.26863	7.30328	7.285	11.2572	11.259	11.2625	11.2203	12.5102	12.5543	12.5906	12.5052	11.2883	11.306	11.3038	11.2965	11.334	11.3189	11.0634	11.0634	11.0634	11.0634	10.7368	10.7393	10.7018	11.0401	11.0401	11.0401		10.8146	1.52404
100		1.5939	1.59894	1.60209	1.59926	2.68506	2.68569	2.69451	2.67214	3.05928	3.07503	3.06306	3.05046	2.646	2.63497	2.65482	2.6964	2.70553	2.70553	2.67656	2.67656	2.67656	2.67656	2.46771	2.47811	2.46172	2.62615	2.62615	2.62615		2.55806	0.421828
101		4.52655	4.53537	4.53191	4.52655	7.22138	7.22862	7.2428	7.2094	8.07944	8.12921	8.1081	8.07471	7.21886	7.19555	7.22862	7.26075	7.27997	7.28374	7.32407	7.32407	7.32407	7.32407	7.01505	7.04277	7.00938	7.2535	7.2535	7.2535		6.99283	1.04522
102		1.18755	1.18724	1.18283	1.1844	1.68809	1.69061	1.68903	1.68871	1.84559	1.85031	1.85472	1.84495	1.72116	1.72494	1.72809	1.69722	1.70005	1.70132	1.69565	1.69565	1.69565	1.69565	1.76117	1.76148	1.75927	1.70951	1.70951	1.70951		1.66419	0.200406
103		7.0749	7.08498	7.07332	7.07553	10.8666	10.8747	10.8914	10.8634	12.0021	12.0535	12.0399	11.9984	10.9456	10.9226	10.9579	10.927	10.9403	10.9488	11.0168	11.0168	11.0168	11.0168	10.859	10.8817	10.8454	10.9844	10.9844	10.9844		10.5898	1.47031
104	OLD WORLD MONKEY	10.5808	10.5821	10.5812	10.5824	16.1831	16.1847	16.1894	16.1633	17.7814	17.829	17.8416	17.7821	16.3179	16.3126	16.3261	16.2634	16.2795	16.2808	16.3639	16.3639	16.3639	16.3639	16.2373	16.2414	16.2112	16.3715	16.3715	16.3715		15.7661	2.16217
105		1.94355	1.9656	1.95426	1.94859	2.12279	2.1231	2.11554	2.12467	2.8832	2.89264	2.90398	2.88918	2.51968	2.52441	2.50141	2.18578	2.18705	2.18484	2.13255	2.13255	2.13255	2.13255	2.07176	2.05286	2.05884	2.47432	2.47432	2.47432		2.29198	0.31106
106		4.095	4.10225	4.11989	4.11043	4.47772	4.47584	4.47804	4.47489	6.25401	6.25117	6.27764	6.2474	5.39595	5.39375	5.37516	4.61066	4.63113	4.61979	4.49316	4.49316	4.49316	4.49316	4.30258	4.28495	4.28369	5.2794	5.2794	5.2794		4.86411	0.720963
107		2.3814	2.37604	2.36628	2.37384	2.39558	2.40503	2.39274	2.40313	3.55761	3.51729	3.54784	3.5554	3.16323	3.19095	3.17803	2.48472	2.46991	2.46645	2.30423	2.30423	2.30423	2.30423	2.26233	2.26076	2.26579	2.98211	2.98211	2.98211		2.6898	0.480374
108		5.99445	5.97744	5.96389	5.97555	5.99225	6.02784	6.00988	6.01902	8.9356	8.87134	8.91356	8.93025	7.99564	8.03628	8.024	6.23511	6.20676	6.20519	5.95193	5.95193	5.95193	5.95193	5.90436	5.89428	5.89837	7.7112	7.7112	7.7112		6.8374	1.19143
109		6.58035	6.56334	6.54791	6.56271	6.58476	6.6213	6.59925	6.6128	9.81635	9.75114	9.79776	9.81036	8.78315	8.82315	8.80834	6.85125	6.82038	6.81912	6.59862	6.59862	6.59862	6.59862	6.54003	6.52837	6.53342	8.54123	8.54123	8.54123		7.53386	1.30454
110		11.6676	11.666	11.6663	11.6663	11.604	11.6027	11.6055	11.6043	17.0456	17.005	17.0544	17.044	15.5389	15.5676	15.5509	12.0384	12.0358	12.0361	12.0604	12.0604	12.0604	12.0604	12.0664	12.0636	12.0651	15.601	15.601	15.601		13.453	2.2152
111	APES	15.583	15.5893	15.5931	15.5941	16.8232	16.8323	16.8172	16.8147	20.7024	20.6832	20.7182	20.7027	19.0348	19.0559	19.0389	17.2097	17.2144	17.2047	16.9754	16.9754	16.9754	16.9754	16.9253	16.9183	16.9117	18.888	18.888	18.888		17.7685	1.63829
112	CATIRRHINI	22.5351	22.5323	22.5846	22.5625	25.7569	25.7547	25.7566	25.7305	26.5551	26.5633	26.5718	26.551	24.9795	24.9795	24.9795	25.9368	25.9714	25.9481	26.0785	26.0785	26.0785	26.0785	26.4194	26.4058	26.3879	24.9795	24.9795	24.9795		25.4072	1.29271
113	ANTHROPOID	38.0457	38.0359	38.0785	38.0498	38.6285	38.6262	38.6332	38.6171	38.389	38.3846	38.4026	38.3865	39.9735	39.9735	39.9735	38.6429	38.6722	38.6527	38.1941	38.1941	38.1941	38.1941	41.8285	41.837	41.8446	39.9735	39.9735	39.9735		39.2129	1.29595
114	HAPLORRHINE	57.0087	57.0106	57.0046	57.0015	56.849	56.8528	56.8298	56.8588	56.6449	56.6417	56.648	56.6357	59.0241	59.0178	59.0159	56.8503	56.8348	56.8487	56.7973	56.7973	56.7973	56.7973	69.8434	69.7681	69.8698	58.9992	58.9992	58.9992		58.998	4.48631
115	PRIMATES	61.1069	61.299	61.1002	61.1009	61.0079	61.0127	60.9846	61.013	60.8766	60.8763	60.8788	60.8835	63	63	63	61.007	60.9884	60.9957	61.0136	61.0136	61.0136	61.0136	76.0092	75.9254	76.0331	63	63	63		63.3794	5.17444
116		65.3373	65.3565	65.3115	65.3351	65.2031	65.2047	65.1407	65.2154	65.0267	65.0421	65.0286	65.0787	67.2286	67.2286	67.1993	65.1996	65.1442	65.1719	64.3211	64.3211	64.3211	64.3211	80.1918	80.0642	80.1993	66.3059	66.3059	66.3059		67.3425	5.25015
117		84.9649	85.0169	84.7823	84.8805	84.4603	84.5655	84.4203	84.5624	84.1718	84.1299	84.071	84.2827	87.2254	87.1961	87.1687	84.5372	84.4386	84.4509	84.7766	84.7766	84.7766	84.7766	103.764	103.649	103.793	87.2937	87.2937	87.2937		87.6319	6.62204
